# Supplementary material for: Mendelian randomization combined with single-cell sequencing analysis revealed prognostic genes related to myeloid cell differentiation in prostate cancer and experimental verification
Source: Front Immunol. 2025 Sep 23;16:1619194. doi: 10.3389/fimmu.2025.1619194 (PMC12500568; doi:10.3389/fimmu.2025.1619194)
Supplement: Supplementary file 1 [file DataSheet1.zip]

Archive with 24 entries (23 files):
- Supplementary Figure 1/
- Supplementary Figure 1/ACTN1.pdf
- Supplementary Figure 1/BATF3.pdf
- Supplementary Figure 1/BMP2.pdf
- Supplementary Figure 1/CD109.pdf
- Supplementary Figure 1/FASN.pdf
- Supplementary Figure 1/FBN1.pdf
- Supplementary Figure 1/FLNA.pdf
- Supplementary Figure 1/GATA3.pdf
- Supplementary Figure 1/GP5.pdf
- Supplementary Figure 1/IFI16.pdf
- Supplementary Figure 1/IL1RL1.pdf
- Supplementary Figure 1/ISG15.pdf
- Supplementary Figure 1/KIT.pdf
- Supplementary Figure 1/KLF10.pdf
- Supplementary Figure 1/LOX.pdf
- Supplementary Figure 1/MITF.pdf
- Supplementary Figure 1/MTURN.pdf
- Supplementary Figure 1/NR3C1.pdf
- Supplementary Figure 1/PPP3CA.pdf
- Supplementary Figure 1/RACGAP1.pdf
- Supplementary Figure 1/STAT5B.pdf
- Supplementary Figure 1/TLR2.pdf
- Supplementary Figure 1/TLR3.pdf
