# Supplementary material for: Mendelian randomization combined with single-cell sequencing analysis revealed prognostic genes related to myeloid cell differentiation in prostate cancer and experimental verification
Source: Front Immunol. 2025 Sep 23;16:1619194. doi: 10.3389/fimmu.2025.1619194 (PMC12500568; doi:10.3389/fimmu.2025.1619194)
Supplement: Supplementary file 2 [file DataSheet2.zip]

Archive with 24 entries (23 files):
- Supplementary Figure 2/
- Supplementary Figure 2/ACTN1.pdf
- Supplementary Figure 2/BATF3.pdf
- Supplementary Figure 2/BMP2.pdf
- Supplementary Figure 2/CD109.pdf
- Supplementary Figure 2/FASN.pdf
- Supplementary Figure 2/FBN1.pdf
- Supplementary Figure 2/FLNA.pdf
- Supplementary Figure 2/GATA3.pdf
- Supplementary Figure 2/GP5.pdf
- Supplementary Figure 2/IFI16.pdf
- Supplementary Figure 2/IL1RL1.pdf
- Supplementary Figure 2/ISG15.pdf
- Supplementary Figure 2/KIT.pdf
- Supplementary Figure 2/KLF10.pdf
- Supplementary Figure 2/LOX.pdf
- Supplementary Figure 2/MITF.pdf
- Supplementary Figure 2/MTURN.pdf
- Supplementary Figure 2/NR3C1.pdf
- Supplementary Figure 2/PPP3CA.pdf
- Supplementary Figure 2/RACGAP1.pdf
- Supplementary Figure 2/STAT5B.pdf
- Supplementary Figure 2/TLR2.pdf
- Supplementary Figure 2/TLR3.pdf
