# Supplementary material for: Mendelian randomization combined with single-cell sequencing analysis revealed prognostic genes related to myeloid cell differentiation in prostate cancer and experimental verification
Source: Front Immunol. 2025 Sep 23;16:1619194. doi: 10.3389/fimmu.2025.1619194 (PMC12500568; doi:10.3389/fimmu.2025.1619194)
Supplement: Supplementary file 3 [file DataSheet3.zip]

Archive with 24 entries (23 files):
- Supplementary Figure 3/
- Supplementary Figure 3/ACTN1.pdf
- Supplementary Figure 3/BATF3.pdf
- Supplementary Figure 3/BMP2.pdf
- Supplementary Figure 3/CD109.pdf
- Supplementary Figure 3/FASN.pdf
- Supplementary Figure 3/FBN1.pdf
- Supplementary Figure 3/FLNA.pdf
- Supplementary Figure 3/GATA3.pdf
- Supplementary Figure 3/GP5.pdf
- Supplementary Figure 3/IFI16.pdf
- Supplementary Figure 3/IL1RL1.pdf
- Supplementary Figure 3/ISG15.pdf
- Supplementary Figure 3/KIT.pdf
- Supplementary Figure 3/KLF10.pdf
- Supplementary Figure 3/LOX.pdf
- Supplementary Figure 3/MITF.pdf
- Supplementary Figure 3/MTURN.pdf
- Supplementary Figure 3/NR3C1.pdf
- Supplementary Figure 3/PPP3CA.pdf
- Supplementary Figure 3/RACGAP1.pdf
- Supplementary Figure 3/STAT5B.pdf
- Supplementary Figure 3/TLR2.pdf
- Supplementary Figure 3/TLR3.pdf
