# Supplementary material for: Mendelian randomization combined with single-cell sequencing analysis revealed prognostic genes related to myeloid cell differentiation in prostate cancer and experimental verification
Source: Front Immunol. 2025 Sep 23;16:1619194. doi: 10.3389/fimmu.2025.1619194 (PMC12500568; doi:10.3389/fimmu.2025.1619194)
Supplement: Supplementary file 4 [file DataSheet4.zip]

Archive with 24 entries (23 files):
- Supplementary Figure 4/
- Supplementary Figure 4/ACTN1.pdf
- Supplementary Figure 4/BATF3.pdf
- Supplementary Figure 4/BMP2.pdf
- Supplementary Figure 4/CD109.pdf
- Supplementary Figure 4/FASN.pdf
- Supplementary Figure 4/FBN1.pdf
- Supplementary Figure 4/FLNA.pdf
- Supplementary Figure 4/GATA3.pdf
- Supplementary Figure 4/GP5.pdf
- Supplementary Figure 4/IFI16.pdf
- Supplementary Figure 4/IL1RL1.pdf
- Supplementary Figure 4/ISG15.pdf
- Supplementary Figure 4/KIT.pdf
- Supplementary Figure 4/KLF10.pdf
- Supplementary Figure 4/LOX.pdf
- Supplementary Figure 4/MITF.pdf
- Supplementary Figure 4/MTURN.pdf
- Supplementary Figure 4/NR3C1.pdf
- Supplementary Figure 4/PPP3CA.pdf
- Supplementary Figure 4/RACGAP1.pdf
- Supplementary Figure 4/STAT5B.pdf
- Supplementary Figure 4/TLR2.pdf
- Supplementary Figure 4/TLR3.pdf
