# Supplementary material for: Mendelian randomization combined with single-cell sequencing analysis revealed prognostic genes related to myeloid cell differentiation in prostate cancer and experimental verification
Source: Front Immunol. 2025 Sep 23;16:1619194. doi: 10.3389/fimmu.2025.1619194 (PMC12500568; doi:10.3389/fimmu.2025.1619194)
Supplement: Supplementary file 5 [file DataSheet5.zip]

Archive with 3 entries (2 files):
- Supplementary Figure 5/
- Supplementary Figure 5/Supplementary Figure 5A.pdf
- Supplementary Figure 5/Supplementary Figure 5B.pdf
