# Supplementary material for: Mendelian randomization combined with single-cell sequencing analysis revealed prognostic genes related to myeloid cell differentiation in prostate cancer and experimental verification
Source: Front Immunol. 2025 Sep 23;16:1619194. doi: 10.3389/fimmu.2025.1619194 (PMC12500568; doi:10.3389/fimmu.2025.1619194)
Supplement: Supplementary file 13 [file Table1.xlsx]

## Sheet: MCDRGs
gene
ADIPOQ
APCS
C1QC
CARTPT
CCL3
CDC73
CDK6
CEACAM1
CIB1
CLDN18
CTNNB1
CTR9
CUL4A
DLL1
FBN1
FBXW7
FSTL3
GABPA
GATA2
GPR137
GPR137B
GPR171
GPR55
GPR68
H4C1
H4C11
H4C12
H4C13
H4C14
H4C15
H4C16
H4C2
H4C3
H4C4
H4C5
H4C6
H4C8
H4C9
HMGB3
HOXA5
HOXA7
HOXA9
HOXB8
HSPA9
IAPP
IL4
INHA
INHBA
INPP5D
ITPKB
KLF13
LDB1
LEO1
LILRB1
LILRB3
LILRB4
LRRC17
LTF
LYN
MAFB
MEIS1
MEIS2
MIR125B1
MIR486-1
MYB
MYC
NF1
NFKBIA
PAF1
PF4
PIAS3
PIK3R1
PRMT1
PTK2B
PTPN2
RARA
RBM15
SFRP1
SKIC8
STAT5B
TCTA
TLR3
TLR4
TMEM178A
TNFAIP6
TNFRSF11B
TOB2
TRIB1
UBASH3B
ZBTB16
ZBTB46
ZFP36
ZFP36L1
ZFPM1
ZNF675
ABCB10
ACIN1
ACVR1B
ACVR2A
ANKRD54
ARNT
BRD1
CASP8
CCR1
CD101
CD4
CD74
CREB1
CSF1
CSF3
CTNNBIP1
DCSTAMP
ETS1
EVI2B
FADD
FAM210B
FAXDC2
FES
FOS
FOXO3
GATA1
HAX1
HCLS1
HIF1A
HLA-DRB1
HMGB2
HSF1
HSPA1A
HSPA1B
ID2
IFNG
IL12B
IL17A
IL20
IL23A
IL23R
IL34
IL5
ISG15
JAG1
KAT7
KITLG
KLF10
LEF1
LIF
MAPK11
MAPK14
MED1
MIR145
MIR221
MIR222
MPL
MTURN
NCKAP1L
NEDD9
NOTCH2
OCSTAMP
PITHD1
PLA2G3
POU4F1
POU4F2
PPARGC1B
PPP3CA
PRKCA
PRKDC
RAB7B
RB1
RCOR1
RHEX
RIPK1
ROR2
RUNX1
SCIN
SLC9B2
SMAP1
STAT1
STAT3
TAL1
TESC
TGFB1
THPO
TMEM64
TNF
TNFSF11
TRAF6
TREM2
TYROBP
ZNF16
ABI1
ACTN1
ADAR
ADGRF5
AHSP
ALAS1
ALAS2
ANXA2
AP3B1
APP
ARID4A
ATP5IF1
ATP6AP1
B2M
BAP1
BATF
BATF2
BATF3
BCL6
BGLAP
BMP2
BMP4
BPGM
CAMK4
CASP10
CASP3
CASP9
CBFA2T3
CBFB
CCL19
CCN4
CCR7
CD109
CD81
CDC42
CDIN1
CDK5RAP3
CDKN1C
CDKN2B
CEBPA
CEBPB
CEBPE
CEBPG
CFLAR
CITED2
CLEC1B
CLEC5A
CLPB
CNOT4
CSF1R
CSF2
CSF3R
DHRS2
DHRS7B
DMTN
DNASE2
DYRK3
EFNA2
EIF2AK1
EIF6
EP300
EPAS1
EPB42
EPHA2
EPO
ERCC2
ESRRA
ETV2
F2RL1
FAM20C
FARP2
FASN
FECH
FLI1
FLNA
FLVCR1
FOXP1
FSHB
G6PD
GAB2
GAB3
GATA3
GBA1
GLO1
GP1BA
GP1BB
GP5
GP9
GPC3
GPR183
HIPK2
HOXB7
HSCB
IFI16
IKZF1
IL11
IL15
IL1RL1
IL25
IL31RA
IL33
IREB2
IRF4
IRF7
IRF8
ITGB6
ITGB8
JAGN1
JAK2
JMJD6
JUN
JUNB
KAT6A
KAT8
KCNQ1
KIT
KLF1
KLF2
KMT2E
L3MBTL1
L3MBTL3
LBR
LGALS9
LOX
LRRK1
LTBR
LYAR
MAEA
MAF
MB
MEF2C
MFHAS1
MIR223
MITF
MMP9
MPIG6B
MT1G
MTOR
MYH9
NBEAL2
NCAPG2
NCOA6
NDFIP1
NKAP
NKX2-3
NR3C1
NRROS
OSCAR
OSTM1
P4HTM
PABPC4
PAFAH1B1
PARP1
PDE1B
PIK3CD
PIP4K2A
PIR
PKNOX1
PLA2G10
PML
PPARG
PRDX3
PRKX
PRMT6
PRTN3
PRXL2A
PSEN1
PTBP3
PTPN11
PTPN6
PURB
RACGAP1
RARG
RASGRP4
RASSF2
RBPJ
RELB
RHAG
RNF41
RPS14
RPS19
RPS6
SBNO2
SFXN1
SH2B3
SH3PXD2A
SIGLEC15
SIRT1
SLC11A2
SLC25A38
SLC25A40
SLC25A5
SLC4A1
SLC4A2
SMAD5
SNRK
SNX10
SOCS1
SP3
SPI1
SRC
SRF
SRP54
TCIRG1
TET2
TF
TFE3
TFRC
TGFBR2
TGFBR3
THOC5
THRA
TIFAB
TIRAP
TLR2
TMEM14C
TMOD3
TNFRSF11A
TRIM10
TRIM58
TSPAN2
TSPO2
TUBB1
UBA5
UBD
UCP2
UFL1
VEGFA
VPS33A
VPS33B
VPS54
WASF2
WDR1
ZBTB7A
ZNF385A
