# Supplementary material for: Mendelian randomization combined with single-cell sequencing analysis revealed prognostic genes related to myeloid cell differentiation in prostate cancer and experimental verification
Source: Front Immunol. 2025 Sep 23;16:1619194. doi: 10.3389/fimmu.2025.1619194 (PMC12500568; doi:10.3389/fimmu.2025.1619194)
Supplement: Supplementary file 14 [file Table2.xlsx]

## Sheet:  reagents
Component	Volume
cDNA	3ul
2xUniversal Blue SYBR Green qPCR Master Mix	5ul
Forward primer (10µM)	1ul
Reverse primer (10µM)	1ul

## Sheet:  conditions
	temperature	time
predegeneration	95℃	1min
denaturation	95℃	20s
annealing	55℃	20s
extension	72℃	30s

## Sheet: prime
primer	sequence
NR3C1 F	ATAGCTCTGTTCCAGACTCAACT
NR3C1 R	TCCTGAAACCTGGTATTGCCT
BMP2 F	CGAAATTCCCCGTGACCAGA
BMP2 R	TGTTTCTCCTCCAAGTGGGC
RACGAP1 F	TTCAAACCGGAGCTGTGGG
RACGAP1 R	CAGAAACAGGGGCAGGACAT
TLR3 F	TTGCCTTGTATCTACTTTTGGGG
TLR3 R	TCAACACTGTTATGTTTGTGGGT
FASN F	TGCGTGGCCTTTGAAATGTG
FASN R	CTCCATGTCCGTGAACTGCT
内参-GAPDH F	ATGGGCAGCCGTTAGGAAAG
内参-GAPDH R	AGGAAAAGCATCACCCGGAG
