# Supplementary material for: Mendelian randomization combined with single-cell sequencing analysis revealed prognostic genes related to myeloid cell differentiation in prostate cancer and experimental verification
Source: Front Immunol. 2025 Sep 23;16:1619194. doi: 10.3389/fimmu.2025.1619194 (PMC12500568; doi:10.3389/fimmu.2025.1619194)
Supplement: Supplementary file 15 [file Table3.xlsx]

## Sheet: 00.go_ALL
ONTOLOGY	ID	Description	GeneRatio	BgRatio	pvalue	p.adjust	qvalue	geneID	Count	richFactor
BP	GO:0030099	myeloid cell differentiation	133/141	407/18903	2.29E-220	8.14E-217	4.67E-217	HOXB8/NKX2-3/KCNQ1/HOXB7/TGFBR3/CDIN1/STAT5B/TFE3/RHEX/WDR1/GATA3/EFNA2/KITLG/FAXDC2/EPHA2/PIK3R1/KIT/TLR2/RAB7B/PPARGC1B/LRRC17/FLNA/EIF2AK1/ACTN1/MEIS2/H4C4/IRF7/CD81/H4C5/SRF/TSPAN2/FASN/PRKCA/MEIS1/ZFP36L1/ANXA2/TRIB1/RARG/P4HTM/ITGB8/ROR2/IL20/H4C2/TMEM14C/ISG15/PLA2G3/MTURN/TLR3/CDK5RAP3/JAK2/TNFSF11/HOXA7/THRA/HMGB3/IL11/INPP5D/SH3PXD2A/ITGB6/THPO/H4C11/PPP3CA/MPL/H4C9/TGFBR2/DCSTAMP/MITF/…	133	3.26781
BP	GO:0045637	regulation of myeloid cell differentiation	76/141	214/18903	2.66E-114	4.73E-111	2.71E-111	HOXB8/STAT5B/TFE3/RHEX/KITLG/FAXDC2/PIK3R1/RAB7B/PPARGC1B/LRRC17/MEIS2/H4C4/IRF7/H4C5/PRKCA/MEIS1/ZFP36L1/TRIB1/RARG/P4HTM/ROR2/IL20/H4C2/ISG15/PLA2G3/MTURN/TLR3/TNFSF11/HOXA7/HMGB3/INPP5D/THPO/H4C11/PPP3CA/MPL/H4C9/DCSTAMP/MITF/H4C8/TMEM178A/CAMK4/IAPP/ID2/HOXA9/INHA/TMEM64/LILRB4/POU4F1/HSPA1A/CARTPT/HSPA1B/MYB/H4C3/MYC/KLF10/MIR221/LEF1/MEF2C/NEDD9/TREM2/SCIN/SLC9B2/BGLAP/LILRB3/FBN1/H4C12/IL5…	76	3.5514
BP	GO:0002573	myeloid leukocyte differentiation	75/141	218/18903	2.22E-111	2.63E-108	1.51E-108	NKX2-3/TFE3/GATA3/EFNA2/KITLG/EPHA2/PIK3R1/KIT/TLR2/PPARGC1B/LRRC17/EIF2AK1/IRF7/CD81/TSPAN2/FASN/PRKCA/ZFP36L1/ANXA2/TRIB1/ITGB8/ROR2/IL20/PLA2G3/TLR3/TNFSF11/HOXA7/INPP5D/SH3PXD2A/ITGB6/PPP3CA/TGFBR2/DCSTAMP/MITF/TNFRSF11A/TMEM178A/CAMK4/IAPP/ID2/SIGLEC15/MMP9/INHA/TMEM64/LILRB4/POU4F1/CARTPT/IFI16/BATF2/BMP4/MYC/BATF/KLF10/PPARG/SNX10/LEF1/NEDD9/TREM2/PDE1B/IL31RA/SLC9B2/BGLAP/CD109/LILRB3/CCN…	75	3.44037
BP	GO:1903706	regulation of hemopoiesis	80/141	413/18903	8.27E-97	7.35E-94	4.22E-94	HOXB8/STAT5B/TFE3/RHEX/GATA3/KITLG/FAXDC2/PIK3R1/RAB7B/PPARGC1B/LRRC17/MEIS2/H4C4/IRF7/H4C5/PRKCA/MEIS1/ZFP36L1/TRIB1/RARG/P4HTM/ROR2/IL20/H4C2/ISG15/PLA2G3/MTURN/TLR3/TNFSF11/HOXA7/HMGB3/INPP5D/THPO/H4C11/PPP3CA/MPL/H4C9/TGFBR2/DCSTAMP/MITF/H4C8/TMEM178A/CAMK4/IAPP/ID2/HOXA9/INHA/TMEM64/LILRB4/POU4F1/HSPA1A/CARTPT/HSPA1B/MYB/H4C3/BMP4/MYC/BATF/KLF10/MIR221/LEF1/MEF2C/NEDD9/TREM2/SCIN/SLC9B2/BGLA…	80	1.93705
BP	GO:0002761	regulation of myeloid leukocyte differentiation	45/141	122/18903	2.81E-66	2.00E-63	1.15E-63	TFE3/KITLG/PIK3R1/PPARGC1B/LRRC17/IRF7/PRKCA/ZFP36L1/TRIB1/ROR2/IL20/PLA2G3/TLR3/TNFSF11/HOXA7/INPP5D/PPP3CA/DCSTAMP/MITF/TMEM178A/CAMK4/IAPP/ID2/INHA/TMEM64/LILRB4/POU4F1/CARTPT/MYC/KLF10/LEF1/NEDD9/TREM2/SLC9B2/BGLAP/LILRB3/FBN1/IL5/IL12B/MIR145/FSHB/INHBA/LTF/FOS/CCL3	45	3.68852
BP	GO:0030316	osteoclast differentiation	40/141	100/18903	1.83E-60	1.08E-57	6.22E-58	TFE3/EFNA2/EPHA2/PIK3R1/PPARGC1B/LRRC17/CD81/ANXA2/IL20/TLR3/TNFSF11/INPP5D/SH3PXD2A/PPP3CA/DCSTAMP/MITF/TNFRSF11A/TMEM178A/CAMK4/IAPP/SIGLEC15/TMEM64/LILRB4/POU4F1/CARTPT/KLF10/SNX10/NEDD9/TREM2/SLC9B2/BGLAP/CD109/LILRB3/CCN4/FBN1/IL12B/FSHB/LTF/FOS/CCL3	40	4
BP	GO:1902105	regulation of leukocyte differentiation	52/141	317/18903	2.50E-56	1.27E-53	7.29E-54	STAT5B/TFE3/GATA3/KITLG/PIK3R1/PPARGC1B/LRRC17/IRF7/PRKCA/ZFP36L1/TRIB1/ROR2/IL20/PLA2G3/TLR3/TNFSF11/HOXA7/HMGB3/INPP5D/PPP3CA/TGFBR2/DCSTAMP/MITF/TMEM178A/CAMK4/IAPP/ID2/INHA/TMEM64/LILRB4/POU4F1/CARTPT/MYB/BMP4/MYC/BATF/KLF10/LEF1/NEDD9/TREM2/SLC9B2/BGLAP/LILRB3/FBN1/IL5/IL12B/MIR145/FSHB/INHBA/LTF/FOS/CCL3	52	1.64038
BP	GO:0045639	positive regulation of myeloid cell differentiation	37/141	103/18903	1.04E-53	4.61E-51	2.65E-51	STAT5B/RHEX/KITLG/FAXDC2/RAB7B/PPARGC1B/PRKCA/ZFP36L1/TRIB1/ROR2/IL20/ISG15/PLA2G3/MTURN/TNFSF11/INPP5D/THPO/PPP3CA/MPL/DCSTAMP/ID2/TMEM64/POU4F1/HSPA1A/HSPA1B/KLF10/MIR221/LEF1/NEDD9/TREM2/SCIN/SLC9B2/IL5/IL12B/MIR145/INHBA/FOS	37	3.59223
BP	GO:0045638	negative regulation of myeloid cell differentiation	34/141	95/18903	3.11E-49	1.23E-46	7.05E-47	HOXB8/STAT5B/PIK3R1/LRRC17/MEIS2/H4C4/H4C5/MEIS1/ZFP36L1/TRIB1/H4C2/TLR3/HOXA7/HMGB3/INPP5D/H4C11/H4C9/H4C8/TMEM178A/IAPP/HOXA9/INHA/LILRB4/CARTPT/MYB/H4C3/MYC/LILRB3/FBN1/H4C12/H4C14/INHBA/LTF/CCL3	34	3.57895
BP	GO:0045670	regulation of osteoclast differentiation	29/141	68/18903	1.03E-44	3.67E-42	2.11E-42	TFE3/PIK3R1/PPARGC1B/LRRC17/IL20/TLR3/TNFSF11/INPP5D/PPP3CA/MITF/TMEM178A/CAMK4/IAPP/TMEM64/LILRB4/POU4F1/CARTPT/KLF10/NEDD9/TREM2/SLC9B2/BGLAP/LILRB3/FBN1/IL12B/FSHB/LTF/FOS/CCL3	29	4.26471
BP	GO:0030218	erythrocyte differentiation	34/141	128/18903	4.51E-44	1.46E-41	8.37E-42	KCNQ1/TGFBR3/CDIN1/STAT5B/RHEX/GATA3/KIT/SRF/ZFP36L1/P4HTM/TMEM14C/ISG15/CDK5RAP3/JAK2/THRA/INPP5D/ID2/FLVCR1/INHA/HSPA1A/HSPA1B/EPAS1/MYB/RPS19/BMP4/HIPK2/MIR221/KLF1/ADGRF5/TRIM58/SLC4A1/INHBA/ALAS2/MB	34	2.65625
BP	GO:0034101	erythrocyte homeostasis	34/141	137/18903	6.12E-43	1.82E-40	1.04E-40	KCNQ1/TGFBR3/CDIN1/STAT5B/RHEX/GATA3/KIT/SRF/ZFP36L1/P4HTM/TMEM14C/ISG15/CDK5RAP3/JAK2/THRA/INPP5D/ID2/FLVCR1/INHA/HSPA1A/HSPA1B/EPAS1/MYB/RPS19/BMP4/HIPK2/MIR221/KLF1/ADGRF5/TRIM58/SLC4A1/INHBA/ALAS2/MB	34	2.48175
BP	GO:0002262	myeloid cell homeostasis	36/141	169/18903	7.53E-43	2.06E-40	1.18E-40	KCNQ1/TGFBR3/CDIN1/STAT5B/RHEX/GATA3/KITLG/KIT/SRF/ZFP36L1/P4HTM/TMEM14C/ISG15/CDK5RAP3/JAK2/THRA/INPP5D/MPL/ID2/FLVCR1/INHA/HSPA1A/HSPA1B/EPAS1/MYB/RPS19/BMP4/HIPK2/MIR221/KLF1/ADGRF5/TRIM58/SLC4A1/INHBA/ALAS2/MB	36	2.13018
BP	GO:0048872	homeostasis of number of cells	39/141	296/18903	7.37E-38	1.87E-35	1.07E-35	NKX2-3/KCNQ1/TGFBR3/CDIN1/STAT5B/RHEX/GATA3/KITLG/KIT/SRF/ZFP36L1/P4HTM/TMEM14C/ISG15/CDK5RAP3/JAK2/THRA/INPP5D/MPL/PTPN11/ID2/FLVCR1/INHA/HSPA1A/HSPA1B/EPAS1/MYB/RPS19/BMP4/HIPK2/MIR221/MEF2C/KLF1/ADGRF5/TRIM58/SLC4A1/INHBA/ALAS2/MB	39	1.31757
BP	GO:0030219	megakaryocyte differentiation	25/141	66/18903	5.71E-37	1.35E-34	7.77E-35	FAXDC2/KIT/RAB7B/FLNA/H4C4/H4C5/SRF/MEIS1/H4C2/MTURN/IL11/THPO/H4C11/H4C9/H4C8/PTPN11/MYB/H4C3/MEF2C/GP5/SCIN/MAF/H4C12/H4C14/LOX	25	3.78788
BP	GO:0002763	positive regulation of myeloid leukocyte differentiation	23/141	59/18903	2.08E-34	4.63E-32	2.65E-32	KITLG/PPARGC1B/PRKCA/ZFP36L1/TRIB1/ROR2/IL20/PLA2G3/TNFSF11/PPP3CA/DCSTAMP/ID2/TMEM64/POU4F1/KLF10/LEF1/NEDD9/TREM2/SLC9B2/IL5/IL12B/MIR145/FOS	23	3.89831
BP	GO:1902107	positive regulation of leukocyte differentiation	29/141	184/18903	2.02E-30	3.99E-28	2.29E-28	STAT5B/GATA3/KITLG/PPARGC1B/PRKCA/ZFP36L1/TRIB1/ROR2/IL20/PLA2G3/TNFSF11/INPP5D/PPP3CA/TGFBR2/DCSTAMP/ID2/TMEM64/LILRB4/POU4F1/MYB/KLF10/LEF1/NEDD9/TREM2/SLC9B2/IL5/IL12B/MIR145/FOS	29	1.57609
BP	GO:1903708	positive regulation of hemopoiesis	29/141	184/18903	2.02E-30	3.99E-28	2.29E-28	STAT5B/GATA3/KITLG/PPARGC1B/PRKCA/ZFP36L1/TRIB1/ROR2/IL20/PLA2G3/TNFSF11/INPP5D/PPP3CA/TGFBR2/DCSTAMP/ID2/TMEM64/LILRB4/POU4F1/MYB/KLF10/LEF1/NEDD9/TREM2/SLC9B2/IL5/IL12B/MIR145/FOS	29	1.57609
BP	GO:0061515	myeloid cell development	22/141	83/18903	1.36E-28	2.54E-26	1.46E-26	RHEX/KIT/TLR2/FLNA/SRF/TSPAN2/MEIS1/ANXA2/TNFSF11/THPO/PTPN11/SIGLEC15/FLVCR1/MYB/GP5/ADGRF5/SLC9B2/TRIM58/FBN1/SLC4A1/LTF/ALAS2	22	2.6506
BP	GO:1903131	mononuclear cell differentiation	37/141	473/18903	1.67E-27	2.97E-25	1.70E-25	NKX2-3/STAT5B/GATA3/PIK3R1/KIT/IRF7/SRF/FASN/ZFP36L1/ITGB8/HOXA7/HMGB3/IL11/INPP5D/ITGB6/TGFBR2/DCSTAMP/CAMK4/ID2/INHA/LILRB4/IFI16/MYB/BATF2/BMP4/MYC/BATF/IRF8/PPARG/LEF1/TREM2/PDE1B/IL31RA/IL12B/BATF3/INHBA/FOS	37	0.782241
BP	GO:0045652	regulation of megakaryocyte differentiation	17/141	38/18903	6.38E-27	1.08E-24	6.20E-25	FAXDC2/RAB7B/H4C4/H4C5/H4C2/MTURN/THPO/H4C11/H4C9/H4C8/MYB/H4C3/MEF2C/SCIN/H4C12/H4C14/LOX	17	4.47368
BP	GO:0002762	negative regulation of myeloid leukocyte differentiation	17/141	52/18903	4.46E-24	7.21E-22	4.14E-22	PIK3R1/LRRC17/TRIB1/TLR3/HOXA7/INPP5D/TMEM178A/IAPP/INHA/LILRB4/CARTPT/MYC/LILRB3/FBN1/INHBA/LTF/CCL3	17	3.26923
BP	GO:1903707	negative regulation of hemopoiesis	21/141	114/18903	1.09E-23	1.69E-21	9.69E-22	PIK3R1/LRRC17/TRIB1/TLR3/HOXA7/HMGB3/INPP5D/TMEM178A/IAPP/ID2/INHA/LILRB4/CARTPT/BMP4/MYC/MIR221/LILRB3/FBN1/INHBA/LTF/CCL3	21	1.84211
BP	GO:1902106	negative regulation of leukocyte differentiation	20/141	108/18903	1.19E-22	1.77E-20	1.02E-20	PIK3R1/LRRC17/TRIB1/TLR3/HOXA7/HMGB3/INPP5D/TMEM178A/IAPP/ID2/INHA/LILRB4/CARTPT/BMP4/MYC/LILRB3/FBN1/INHBA/LTF/CCL3	20	1.85185
BP	GO:0002683	negative regulation of immune system process	32/141	449/18903	1.64E-22	2.33E-20	1.34E-20	KITLG/PIK3R1/LRRC17/IL1RL1/TRIB1/IL33/ISG15/TLR3/HOXA7/HMGB3/INPP5D/TMEM178A/IAPP/ID2/INHA/LILRB4/CARTPT/IFI16/RPS19/BMP4/MYC/PPARG/MIR221/TREM2/IL31RA/ADGRF5/LILRB3/FBN1/IL12B/INHBA/LTF/CCL3	32	0.712695
BP	GO:0060348	bone development	25/141	233/18903	5.21E-22	7.13E-20	4.09E-20	KIT/LRRC17/FLNA/SRF/MEIS1/ANXA2/RARG/TNFSF11/ITGB6/THPO/TGFBR2/PTPN11/SIGLEC15/BMP4/BMP2/SNX10/MEF2C/GP5/SLC9B2/BGLAP/CCN4/FBN1/MAPK11/LOX/LTF	25	1.07296
BP	GO:0048771	tissue remodeling	22/141	179/18903	9.29E-21	1.22E-18	7.02E-19	EFNA2/EPHA2/PPARGC1B/FLNA/PRKCA/TNFSF11/INPP5D/PPP3CA/DCSTAMP/MITF/TNFRSF11A/IAPP/SIGLEC15/TMEM64/CARTPT/EPAS1/PPARG/SNX10/MEF2C/BGLAP/IL12B/FSHB	22	1.22905
BP	GO:0045672	positive regulation of osteoclast differentiation	12/141	26/18903	1.63E-19	2.07E-17	1.19E-17	PPARGC1B/IL20/TNFSF11/PPP3CA/TMEM64/POU4F1/KLF10/NEDD9/TREM2/SLC9B2/IL12B/FOS	12	4.61538
BP	GO:0030225	macrophage differentiation	14/141	51/18903	8.72E-19	1.07E-16	6.13E-17	NKX2-3/TLR2/EIF2AK1/TSPAN2/PRKCA/TRIB1/ROR2/ID2/MMP9/INHA/BMP4/IL31RA/MIR145/INHBA	14	2.7451
BP	GO:0098751	bone cell development	13/141	40/18903	1.27E-18	1.51E-16	8.67E-17	KIT/FLNA/SRF/MEIS1/ANXA2/TNFSF11/THPO/PTPN11/SIGLEC15/GP5/SLC9B2/FBN1/LTF	13	3.25
BP	GO:0045671	negative regulation of osteoclast differentiation	12/141	32/18903	3.66E-18	4.20E-16	2.41E-16	PIK3R1/LRRC17/TLR3/INPP5D/TMEM178A/IAPP/LILRB4/CARTPT/LILRB3/FBN1/LTF/CCL3	12	3.75
BP	GO:0046849	bone remodeling	16/141	89/18903	4.27E-18	4.75E-16	2.72E-16	EFNA2/EPHA2/PPARGC1B/PRKCA/TNFSF11/INPP5D/DCSTAMP/MITF/TNFRSF11A/IAPP/SIGLEC15/TMEM64/CARTPT/SNX10/BGLAP/FSHB	16	1.79775
BP	GO:0030224	monocyte differentiation	12/141	36/18903	1.98E-17	2.13E-15	1.22E-15	IRF7/FASN/ZFP36L1/HOXA7/INPP5D/DCSTAMP/IFI16/BMP4/MYC/PPARG/PDE1B/IL31RA	12	3.33333
BP	GO:0034103	regulation of tissue remodeling	15/141	85/18903	6.63E-17	6.80E-15	3.90E-15	PPARGC1B/PRKCA/TNFSF11/INPP5D/PPP3CA/DCSTAMP/TNFRSF11A/IAPP/SIGLEC15/TMEM64/CARTPT/PPARG/BGLAP/IL12B/FSHB	15	1.76471
BP	GO:0045653	negative regulation of megakaryocyte differentiation	10/141	20/18903	6.69E-17	6.80E-15	3.90E-15	H4C4/H4C5/H4C2/H4C11/H4C9/H4C8/MYB/H4C3/H4C12/H4C14	10	5
BP	GO:0002274	myeloid leukocyte activation	21/141	237/18903	6.96E-17	6.88E-15	3.94E-15	KIT/TLR2/IL1RL1/ITGB8/IL33/PLA2G3/TLR3/JAK2/ITGB6/TGFBR2/DCSTAMP/CAMK4/LILRB4/BATF2/BATF/TREM2/IL31RA/ADGRF5/BATF3/MIR145/CCL3	21	0.886076
BP	GO:0045124	regulation of bone resorption	12/141	41/18903	1.21E-16	1.16E-14	6.67E-15	PPARGC1B/PRKCA/TNFSF11/INPP5D/DCSTAMP/TNFRSF11A/IAPP/SIGLEC15/TMEM64/CARTPT/BGLAP/FSHB	12	2.92683
BP	GO:0045453	bone resorption	13/141	63/18903	9.59E-16	8.98E-14	5.15E-14	PPARGC1B/PRKCA/TNFSF11/INPP5D/DCSTAMP/TNFRSF11A/IAPP/SIGLEC15/TMEM64/CARTPT/SNX10/BGLAP/FSHB	13	2.06349
BP	GO:0046850	regulation of bone remodeling	12/141	48/18903	1.02E-15	9.31E-14	5.34E-14	PPARGC1B/PRKCA/TNFSF11/INPP5D/DCSTAMP/TNFRSF11A/IAPP/SIGLEC15/TMEM64/CARTPT/BGLAP/FSHB	12	2.5
BP	GO:0001503	ossification	25/141	429/18903	1.27E-15	1.13E-13	6.48E-14	EPHA2/PPARGC1B/FASN/ROR2/ISG15/TNFSF11/THRA/PPP3CA/TNFRSF11A/PTPN11/MMP9/TMEM64/BMP4/KLF10/PPARG/BMP2/SNX10/LEF1/MEF2C/BGLAP/CCN4/MAPK11/LOX/LTF/CCL3	25	0.582751
BP	GO:0061644	protein localization to CENP-A containing chromatin	9/141	18/18903	2.54E-15	2.20E-13	1.26E-13	H4C4/H4C5/H4C2/H4C11/H4C9/H4C8/H4C3/H4C12/H4C14	9	5
BP	GO:0050867	positive regulation of cell activation	25/141	467/18903	8.94E-15	7.58E-13	4.35E-13	STAT5B/GATA3/KITLG/FLNA/IL1RL1/CD81/IL33/PLA2G3/JAK2/TNFSF11/INPP5D/PPP3CA/MPL/TGFBR2/PTPN11/LILRB4/MYB/LEF1/MEF2C/TREM2/GP5/IL5/IL12B/MIR145/CCL3	25	0.535332
BP	GO:0001819	positive regulation of cytokine production	25/141	486/18903	2.22E-14	1.84E-12	1.05E-12	STAT5B/GATA3/PIK3R1/KIT/TLR2/RAB7B/IL1RL1/IRF7/CD81/IL33/ISG15/PLA2G3/TLR3/JAK2/PTPN11/HSPA1A/IFI16/HSPA1B/BATF/IRF8/TREM2/MAPK11/IL12B/MIR145/CCL3	25	0.514403
BP	GO:0001894	tissue homeostasis	19/141	275/18903	2.15E-13	1.74E-11	9.97E-12	PPARGC1B/SRF/PRKCA/TNFSF11/INPP5D/ITGB6/DCSTAMP/TNFRSF11A/PTPN11/IAPP/SIGLEC15/TMEM64/CARTPT/EPAS1/SNX10/ADGRF5/BGLAP/FSHB/LTF	19	0.690909
BP	GO:0002696	positive regulation of leukocyte activation	23/141	450/18903	3.11E-13	2.46E-11	1.41E-11	STAT5B/GATA3/KITLG/IL1RL1/CD81/IL33/PLA2G3/JAK2/TNFSF11/INPP5D/PPP3CA/MPL/TGFBR2/PTPN11/LILRB4/MYB/LEF1/MEF2C/TREM2/IL5/IL12B/MIR145/CCL3	23	0.511111
BP	GO:0051090	regulation of DNA-binding transcription factor activity	23/141	454/18903	3.74E-13	2.89E-11	1.66E-11	KIT/TLR2/RAB7B/PPARGC1B/FLNA/SRF/TRIB1/MTURN/TLR3/CDK5RAP3/JAK2/TNFSF11/PPP3CA/TNFRSF11A/ID2/POU4F1/HSPA1A/HSPA1B/HIPK2/PPARG/BMP2/IL5/LTF	23	0.506608
BP	GO:0050729	positive regulation of inflammatory response	15/141	154/18903	5.87E-13	4.44E-11	2.55E-11	STAT5B/TLR2/IL1RL1/CD81/IL33/PLA2G3/TLR3/JAK2/TNFSF11/TNFRSF11A/RPS19/TREM2/CCN4/IL12B/CCL3	15	0.974026
BP	GO:0030098	lymphocyte differentiation	22/141	419/18903	6.27E-13	4.65E-11	2.67E-11	NKX2-3/STAT5B/GATA3/PIK3R1/KIT/SRF/ZFP36L1/HMGB3/IL11/INPP5D/TGFBR2/CAMK4/ID2/INHA/LILRB4/MYB/BMP4/BATF/IRF8/LEF1/IL12B/INHBA	22	0.52506
BP	GO:0060249	anatomical structure homeostasis	20/141	333/18903	6.56E-13	4.77E-11	2.73E-11	PPARGC1B/SRF/PRKCA/TNFSF11/INPP5D/ITGB6/DCSTAMP/TNFRSF11A/PTPN11/IAPP/SIGLEC15/TMEM64/CARTPT/EPAS1/SNX10/ADGRF5/BGLAP/FSHB/LOX/LTF	20	0.600601
BP	GO:0043011	myeloid dendritic cell differentiation	8/141	20/18903	9.16E-13	6.52E-11	3.74E-11	ITGB8/ITGB6/TGFBR2/DCSTAMP/CAMK4/BATF2/BATF/BATF3	8	4
BP	GO:0006335	DNA replication-dependent chromatin assembly	9/141	32/18903	1.34E-12	9.34E-11	5.36E-11	H4C4/H4C5/H4C2/H4C11/H4C9/H4C8/H4C3/H4C12/H4C14	9	2.8125
BP	GO:0045646	regulation of erythrocyte differentiation	10/141	47/18903	1.58E-12	1.06E-10	6.08E-11	STAT5B/RHEX/ZFP36L1/P4HTM/ISG15/INPP5D/HSPA1A/HSPA1B/MIR221/INHBA	10	2.12766
BP	GO:0097028	dendritic cell differentiation	10/141	47/18903	1.58E-12	1.06E-10	6.08E-11	ITGB8/ITGB6/TGFBR2/DCSTAMP/CAMK4/BATF2/BATF/IRF8/TREM2/BATF3	10	2.12766
BP	GO:0071560	cellular response to transforming growth factor beta stimulus	18/141	271/18903	1.88E-12	1.24E-10	7.09E-11	TGFBR3/NR3C1/ZFP36L1/ITGB8/ITGB6/TGFBR2/DCSTAMP/CDKN1C/HSPA1A/HIPK2/PPARG/BMP2/MEF2C/CD109/FBN1/FSHB/LOX/FOS	18	0.664207
BP	GO:0019221	cytokine-mediated signaling pathway	23/141	496/18903	2.32E-12	1.48E-10	8.47E-11	STAT5B/RHEX/KIT/IL1RL1/IRF7/IL33/ISG15/JAK2/TNFSF11/THPO/MPL/TNFRSF11A/PTPN11/LILRB4/HSPA1A/HSPA1B/PPARG/TREM2/IL31RA/LILRB3/IL5/IL12B/CCL3	23	0.46371
BP	GO:0043410	positive regulation of MAPK cascade	23/141	496/18903	2.32E-12	1.48E-10	8.47E-11	KITLG/KIT/CD81/PRKCA/ROR2/MTURN/TLR3/JAK2/TNFSF11/IL11/THPO/TNFRSF11A/PTPN11/IAPP/CARTPT/BMP4/HIPK2/BMP2/MIR221/MEF2C/TREM2/INHBA/CCL3	23	0.46371
BP	GO:0071559	response to transforming growth factor beta	18/141	277/18903	2.72E-12	1.70E-10	9.73E-11	TGFBR3/NR3C1/ZFP36L1/ITGB8/ITGB6/TGFBR2/DCSTAMP/CDKN1C/HSPA1A/HIPK2/PPARG/BMP2/MEF2C/CD109/FBN1/FSHB/LOX/FOS	18	0.649819
BP	GO:0050727	regulation of inflammatory response	21/141	414/18903	4.26E-12	2.60E-10	1.49E-10	STAT5B/GATA3/TLR2/IL1RL1/CD81/IL33/IL20/PLA2G3/TLR3/JAK2/TNFSF11/TNFRSF11A/MMP9/RPS19/PPARG/MIR221/TREM2/CCN4/IL12B/MIR145/CCL3	21	0.507246
BP	GO:0045619	regulation of lymphocyte differentiation	16/141	210/18903	4.31E-12	2.60E-10	1.49E-10	STAT5B/GATA3/ZFP36L1/HMGB3/INPP5D/TGFBR2/CAMK4/ID2/INHA/LILRB4/MYB/BMP4/BATF/LEF1/IL12B/INHBA	16	0.761905
BP	GO:0048732	gland development	21/141	441/18903	1.40E-11	8.32E-10	4.77E-10	NKX2-3/TGFBR3/STAT5B/GATA3/EPHA2/SRF/FASN/NR3C1/RARG/CDK5RAP3/JAK2/TNFSF11/THRA/TGFBR2/TNFRSF11A/ID2/HOXA9/BMP4/BMP2/LEF1/UCP2	21	0.47619
BP	GO:0051091	positive regulation of DNA-binding transcription factor activity	17/141	266/18903	1.49E-11	8.68E-10	4.98E-10	KIT/TLR2/RAB7B/PPARGC1B/SRF/TLR3/JAK2/TNFSF11/PPP3CA/TNFRSF11A/HSPA1A/HSPA1B/HIPK2/PPARG/BMP2/IL5/LTF	17	0.639098
BP	GO:0031349	positive regulation of defense response	18/141	307/18903	1.52E-11	8.70E-10	4.99E-10	STAT5B/TLR2/IL1RL1/IRF7/CD81/IL33/PLA2G3/TLR3/JAK2/TNFSF11/TNFRSF11A/IFI16/RPS19/MEF2C/TREM2/CCN4/IL12B/CCL3	18	0.586319
BP	GO:0048568	embryonic organ development	21/141	449/18903	1.96E-11	1.11E-09	6.36E-10	HOXB8/KCNQ1/HOXB7/GATA3/KITLG/EPHA2/KIT/SRF/ZFP36L1/RARG/HOXA7/TGFBR2/ID2/HOXA9/FLVCR1/EPAS1/BMP4/HIPK2/LEF1/MEF2C/FBN1	21	0.467706
BP	GO:0071459	protein localization to chromosome centromeric region	9/141	43/18903	2.51E-11	1.38E-09	7.91E-10	H4C4/H4C5/H4C2/H4C11/H4C9/H4C8/H4C3/H4C12/H4C14	9	2.09302
BP	GO:1902893	regulation of miRNA transcription	10/141	61/18903	2.52E-11	1.38E-09	7.91E-10	GATA3/SRF/NR3C1/LILRB4/MYB/BMP4/MYC/PPARG/BMP2/FOS	10	1.63934
BP	GO:0001773	myeloid dendritic cell activation	8/141	29/18903	2.95E-11	1.58E-09	9.09E-10	ITGB8/ITGB6/TGFBR2/DCSTAMP/CAMK4/BATF2/BATF/BATF3	8	2.75862
BP	GO:0061614	miRNA transcription	10/141	62/18903	2.98E-11	1.58E-09	9.09E-10	GATA3/SRF/NR3C1/LILRB4/MYB/BMP4/MYC/PPARG/BMP2/FOS	10	1.6129
BP	GO:0045780	positive regulation of bone resorption	7/141	18/18903	3.29E-11	1.72E-09	9.86E-10	PPARGC1B/PRKCA/TNFSF11/DCSTAMP/TNFRSF11A/TMEM64/FSHB	7	3.88889
BP	GO:0030879	mammary gland development	13/141	138/18903	3.36E-11	1.74E-09	9.95E-10	STAT5B/GATA3/EPHA2/FASN/NR3C1/JAK2/TNFSF11/TGFBR2/TNFRSF11A/ID2/HOXA9/BMP4/LEF1	13	0.942029
BP	GO:0032103	positive regulation of response to external stimulus	21/141	464/18903	3.62E-11	1.84E-09	1.06E-09	STAT5B/TLR2/FLNA/IL1RL1/IRF7/CD81/PRKCA/IL33/PLA2G3/TLR3/JAK2/TNFSF11/TNFRSF11A/IFI16/RPS19/MIR221/NEDD9/TREM2/CCN4/IL12B/CCL3	21	0.452586
BP	GO:0033002	muscle cell proliferation	16/141	247/18903	5.01E-11	2.51E-09	1.44E-09	TGFBR3/TRIB1/JAK2/TGFBR2/ID2/MMP9/BMP4/PPARG/BMP2/MIR221/MEF2C/CCN4/MAPK11/IL12B/MIR145/FOS	16	0.647773
BP	GO:0001666	response to hypoxia	17/141	296/18903	8.00E-11	3.96E-09	2.27E-09	TGFBR3/TLR2/SRF/ZFP36L1/MPL/TGFBR2/EPAS1/MYC/HIPK2/PPARG/BMP2/TREM2/UCP2/MIR145/ALAS2/FOS/MB	17	0.574324
BP	GO:0007178	transmembrane receptor protein serine/threonine kinase signaling pathway	19/141	390/18903	9.71E-11	4.73E-09	2.71E-09	TGFBR3/ITGB8/JAK2/ITGB6/TGFBR2/CDKN1C/INHA/HSPA1A/BMP4/HIPK2/PPARG/BMP2/LEF1/CD109/FBN1/FSHB/LOX/INHBA/FOS	19	0.487179
BP	GO:0070661	leukocyte proliferation	18/141	348/18903	1.19E-10	5.73E-09	3.29E-09	STAT5B/KITLG/KIT/CD81/IL33/JAK2/TNFSF11/INPP5D/PPP3CA/MPL/TGFBR2/LILRB4/BMP4/LEF1/MEF2C/TREM2/IL5/IL12B	18	0.517241
BP	GO:0045648	positive regulation of erythrocyte differentiation	8/141	34/18903	1.21E-10	5.74E-09	3.29E-09	STAT5B/RHEX/ISG15/INPP5D/HSPA1A/HSPA1B/MIR221/INHBA	8	2.35294
BP	GO:0036293	response to decreased oxygen levels	17/141	309/18903	1.56E-10	7.32E-09	4.20E-09	TGFBR3/TLR2/SRF/ZFP36L1/MPL/TGFBR2/EPAS1/MYC/HIPK2/PPARG/BMP2/TREM2/UCP2/MIR145/ALAS2/FOS/MB	17	0.550162
BP	GO:0035855	megakaryocyte development	7/141	22/18903	1.72E-10	7.94E-09	4.55E-09	KIT/FLNA/SRF/MEIS1/THPO/PTPN11/GP5	7	3.18182
BP	GO:2000628	regulation of miRNA metabolic process	10/141	74/18903	1.85E-10	8.43E-09	4.84E-09	GATA3/SRF/NR3C1/LILRB4/MYB/BMP4/MYC/PPARG/BMP2/FOS	10	1.35135
BP	GO:0071168	protein localization to chromatin	9/141	54/18903	2.21E-10	9.95E-09	5.71E-09	H4C4/H4C5/H4C2/H4C11/H4C9/H4C8/H4C3/H4C12/H4C14	9	1.66667
BP	GO:0045649	regulation of macrophage differentiation	7/141	25/18903	4.75E-10	2.11E-08	1.21E-08	PRKCA/TRIB1/ROR2/ID2/INHA/MIR145/INHBA	7	2.8
BP	GO:0001649	osteoblast differentiation	15/141	246/18903	4.84E-10	2.13E-08	1.22E-08	EPHA2/FASN/PPP3CA/TMEM64/BMP4/PPARG/BMP2/LEF1/MEF2C/BGLAP/CCN4/MAPK11/LOX/LTF/CCL3	15	0.609756
BP	GO:0042116	macrophage activation	11/141	109/18903	5.52E-10	2.39E-08	1.37E-08	TLR2/IL1RL1/IL33/PLA2G3/TLR3/JAK2/TREM2/IL31RA/ADGRF5/MIR145/CCL3	11	1.00917
BP	GO:0070482	response to oxygen levels	17/141	337/18903	5.95E-10	2.55E-08	1.46E-08	TGFBR3/TLR2/SRF/ZFP36L1/MPL/TGFBR2/EPAS1/MYC/HIPK2/PPARG/BMP2/TREM2/UCP2/MIR145/ALAS2/FOS/MB	17	0.504451
BP	GO:0048562	embryonic organ morphogenesis	16/141	294/18903	6.56E-10	2.77E-08	1.59E-08	HOXB8/KCNQ1/HOXB7/GATA3/EPHA2/SRF/RARG/HOXA7/TGFBR2/ID2/HOXA9/FLVCR1/BMP4/HIPK2/MEF2C/FBN1	16	0.544218
BP	GO:0048660	regulation of smooth muscle cell proliferation	13/141	175/18903	6.63E-10	2.77E-08	1.59E-08	TRIB1/JAK2/TGFBR2/ID2/MMP9/BMP4/PPARG/BMP2/MIR221/MEF2C/CCN4/IL12B/MIR145	13	0.742857
BP	GO:0007179	transforming growth factor beta receptor signaling pathway	14/141	216/18903	8.55E-10	3.54E-08	2.03E-08	TGFBR3/ITGB8/ITGB6/TGFBR2/CDKN1C/HSPA1A/HIPK2/PPARG/BMP2/CD109/FBN1/FSHB/LOX/FOS	14	0.648148
BP	GO:0048659	smooth muscle cell proliferation	13/141	179/18903	8.76E-10	3.58E-08	2.05E-08	TRIB1/JAK2/TGFBR2/ID2/MMP9/BMP4/PPARG/BMP2/MIR221/MEF2C/CCN4/IL12B/MIR145	13	0.726257
BP	GO:0050900	leukocyte migration	18/141	398/18903	1.03E-09	4.18E-08	2.40E-08	NKX2-3/STAT5B/WDR1/GATA3/KITLG/PIK3R1/KIT/CD81/IL33/ROR2/TNFSF11/HOXA7/TNFRSF11A/MMP9/RPS19/NEDD9/TREM2/CCL3	18	0.452261
BP	GO:0042113	B cell activation	17/141	350/18903	1.06E-09	4.24E-08	2.43E-08	NKX2-3/STAT5B/PIK3R1/KIT/CD81/ZFP36L1/HMGB3/IL11/INPP5D/ID2/INHA/BATF/IRF8/LEF1/MEF2C/IL5/INHBA	17	0.485714
BP	GO:0010586	miRNA metabolic process	10/141	90/18903	1.33E-09	5.26E-08	3.02E-08	GATA3/SRF/NR3C1/LILRB4/MYB/BMP4/MYC/PPARG/BMP2/FOS	10	1.11111
BP	GO:0032609	interferon-gamma production	11/141	119/18903	1.42E-09	5.50E-08	3.16E-08	GATA3/IL1RL1/IL33/ISG15/TLR3/JAK2/INHA/LILRB4/IRF8/IL12B/INHBA	11	0.92437
BP	GO:0032649	regulation of interferon-gamma production	11/141	119/18903	1.42E-09	5.50E-08	3.16E-08	GATA3/IL1RL1/IL33/ISG15/TLR3/JAK2/INHA/LILRB4/IRF8/IL12B/INHBA	11	0.92437
BP	GO:0030183	B cell differentiation	12/141	152/18903	1.54E-09	5.90E-08	3.39E-08	NKX2-3/STAT5B/PIK3R1/KIT/ZFP36L1/HMGB3/IL11/INPP5D/ID2/INHA/IRF8/INHBA	12	0.789474
BP	GO:0070663	regulation of leukocyte proliferation	15/141	269/18903	1.66E-09	6.29E-08	3.61E-08	STAT5B/KITLG/KIT/CD81/IL33/JAK2/INPP5D/PPP3CA/MPL/TGFBR2/LILRB4/BMP4/MEF2C/IL5/IL12B	15	0.557621
BP	GO:1902895	positive regulation of miRNA transcription	8/141	47/18903	1.93E-09	7.23E-08	4.15E-08	GATA3/SRF/NR3C1/MYB/MYC/PPARG/BMP2/FOS	8	1.70213
BP	GO:0030282	bone mineralization	11/141	123/18903	2.03E-09	7.52E-08	4.31E-08	ROR2/ISG15/BMP4/KLF10/BMP2/SNX10/MEF2C/BGLAP/LOX/LTF/CCL3	11	0.894309
BP	GO:0050731	positive regulation of peptidyl-tyrosine phosphorylation	13/141	193/18903	2.21E-09	8.09E-08	4.64E-08	KITLG/KIT/CD81/IL20/JAK2/IL11/PTPN11/MIR221/NEDD9/TREM2/IL31RA/IL5/IL12B	13	0.673575
BP	GO:0036035	osteoclast development	6/141	18/18903	2.67E-09	9.69E-08	5.56E-08	ANXA2/TNFSF11/SIGLEC15/SLC9B2/FBN1/LTF	6	3.33333
BP	GO:0018108	peptidyl-tyrosine phosphorylation	17/141	380/18903	3.67E-09	1.32E-07	7.56E-08	KITLG/EPHA2/KIT/CD81/ROR2/IL20/JAK2/IL11/PTPN11/LILRB4/HIPK2/MIR221/NEDD9/TREM2/IL31RA/IL5/IL12B	17	0.447368
BP	GO:0018212	peptidyl-tyrosine modification	17/141	382/18903	3.97E-09	1.41E-07	8.10E-08	KITLG/EPHA2/KIT/CD81/ROR2/IL20/JAK2/IL11/PTPN11/LILRB4/HIPK2/MIR221/NEDD9/TREM2/IL31RA/IL5/IL12B	17	0.445026
BP	GO:0045577	regulation of B cell differentiation	7/141	33/18903	4.02E-09	1.42E-07	8.12E-08	STAT5B/ZFP36L1/HMGB3/INPP5D/ID2/INHA/INHBA	7	2.12121
BP	GO:0070371	ERK1 and ERK2 cascade	16/141	340/18903	5.32E-09	1.86E-07	1.07E-07	EPHA2/PRKCA/ZFP36L1/MTURN/TNFSF11/THPO/TNFRSF11A/PTPN11/BMP4/MYC/BMP2/MIR221/TREM2/MIR145/INHBA/CCL3	16	0.470588
BP	GO:0030220	platelet formation	6/141	20/18903	5.50E-09	1.88E-07	1.08E-07	WDR1/ACTN1/SRF/MPL/PTPN11/MEF2C	6	3
BP	GO:0045655	regulation of monocyte differentiation	6/141	20/18903	5.50E-09	1.88E-07	1.08E-07	IRF7/ZFP36L1/HOXA7/INPP5D/DCSTAMP/MYC	6	3
BP	GO:0030217	T cell differentiation	15/141	296/18903	6.11E-09	2.07E-07	1.19E-07	NKX2-3/STAT5B/GATA3/PIK3R1/KIT/SRF/ZFP36L1/TGFBR2/CAMK4/LILRB4/MYB/BMP4/BATF/LEF1/IL12B	15	0.506757
BP	GO:0031214	biomineral tissue development	12/141	174/18903	7.20E-09	2.42E-07	1.39E-07	ROR2/ISG15/ITGB6/BMP4/KLF10/BMP2/SNX10/MEF2C/BGLAP/LOX/LTF/CCL3	12	0.689655
BP	GO:0051251	positive regulation of lymphocyte activation	17/141	400/18903	7.88E-09	2.62E-07	1.50E-07	STAT5B/GATA3/KITLG/CD81/JAK2/TNFSF11/INPP5D/PPP3CA/MPL/TGFBR2/PTPN11/LILRB4/MYB/LEF1/MEF2C/IL5/IL12B	17	0.425
BP	GO:2000630	positive regulation of miRNA metabolic process	8/141	56/18903	8.24E-09	2.72E-07	1.56E-07	GATA3/SRF/NR3C1/MYB/MYC/PPARG/BMP2/FOS	8	1.42857
BP	GO:0051047	positive regulation of secretion	15/141	304/18903	8.74E-09	2.85E-07	1.64E-07	TLR2/ANXA2/PLA2G3/JAK2/TNFSF11/PPP3CA/TNFRSF11A/PTPN11/INHA/CARTPT/PPARG/BMP2/TREM2/SCIN/INHBA	15	0.493421
BP	GO:0045654	positive regulation of megakaryocyte differentiation	5/141	11/18903	9.58E-09	3.07E-07	1.76E-07	FAXDC2/RAB7B/MTURN/THPO/SCIN	5	4.54545
BP	GO:2001204	regulation of osteoclast development	5/141	11/18903	9.58E-09	3.07E-07	1.76E-07	TNFSF11/SIGLEC15/SLC9B2/FBN1/LTF	5	4.54545
BP	GO:0010720	positive regulation of cell development	15/141	307/18903	9.98E-09	3.17E-07	1.82E-07	KIT/TLR2/FLNA/SRF/TRIB1/IL33/TNFSF11/MPL/ID2/BMP4/BMP2/MIR221/NEDD9/SLC9B2/IL5	15	0.488599
BP	GO:0060395	SMAD protein signal transduction	9/141	82/18903	1.02E-08	3.21E-07	1.84E-07	JAK2/ITGB6/INHA/BMP4/HIPK2/PPARG/BMP2/INHBA/FOS	9	1.09756
BP	GO:0036344	platelet morphogenesis	6/141	22/18903	1.05E-08	3.27E-07	1.87E-07	WDR1/ACTN1/SRF/MPL/PTPN11/MEF2C	6	2.72727
BP	GO:0110148	biomineralization	12/141	181/18903	1.12E-08	3.47E-07	1.99E-07	ROR2/ISG15/ITGB6/BMP4/KLF10/BMP2/SNX10/MEF2C/BGLAP/LOX/LTF/CCL3	12	0.662983
BP	GO:0048821	erythrocyte development	7/141	38/18903	1.15E-08	3.53E-07	2.02E-07	RHEX/SRF/FLVCR1/ADGRF5/TRIM58/SLC4A1/ALAS2	7	1.84211
BP	GO:0050730	regulation of peptidyl-tyrosine phosphorylation	14/141	266/18903	1.25E-08	3.80E-07	2.18E-07	KITLG/KIT/CD81/IL20/JAK2/IL11/PTPN11/LILRB4/MIR221/NEDD9/TREM2/IL31RA/IL5/IL12B	14	0.526316
BP	GO:0061448	connective tissue development	14/141	274/18903	1.82E-08	5.47E-07	3.14E-07	SRF/RARG/ITGB8/THRA/TGFBR2/PTPN11/BMP4/PPARG/BMP2/MEF2C/SCIN/MAF/CCN4/LOX	14	0.510949
BP	GO:0050673	epithelial cell proliferation	18/141	481/18903	1.99E-08	5.95E-07	3.41E-07	NKX2-3/TGFBR3/GATA3/EPHA2/KIT/PRKCA/ZFP36L1/TNFSF11/ID2/CDKN1C/BMP4/MYC/PPARG/BMP2/MEF2C/CD109/IL12B/FSHB	18	0.37422
BP	GO:0050863	regulation of T cell activation	16/141	376/18903	2.20E-08	6.52E-07	3.74E-07	STAT5B/GATA3/KITLG/CD81/JAK2/TNFSF11/PPP3CA/TGFBR2/PTPN11/CAMK4/LILRB4/MYB/BMP4/BATF/LEF1/IL12B	16	0.425532
BP	GO:0090100	positive regulation of transmembrane receptor protein serine/threonine kinase signaling pathway	10/141	121/18903	2.42E-08	7.11E-07	4.08E-07	TGFBR3/JAK2/TGFBR2/CDKN1C/INHA/BMP4/HIPK2/PPARG/BMP2/INHBA	10	0.826446
BP	GO:0050670	regulation of lymphocyte proliferation	13/141	239/18903	2.88E-08	8.39E-07	4.82E-07	STAT5B/KITLG/CD81/JAK2/INPP5D/PPP3CA/MPL/TGFBR2/LILRB4/BMP4/MEF2C/IL5/IL12B	13	0.543933
BP	GO:0042060	wound healing	17/141	442/18903	3.41E-08	9.87E-07	5.66E-07	FLNA/SRF/PRKCA/ANXA2/IL33/JAK2/ITGB6/PPP3CA/MPL/TGFBR2/PPARG/MIR221/GP5/CD109/CCN4/SLC4A1/LOX	17	0.384615
BP	GO:0032944	regulation of mononuclear cell proliferation	13/141	243/18903	3.50E-08	1.00E-06	5.76E-07	STAT5B/KITLG/CD81/JAK2/INPP5D/PPP3CA/MPL/TGFBR2/LILRB4/BMP4/MEF2C/IL5/IL12B	13	0.534979
BP	GO:0051216	cartilage development	12/141	201/18903	3.61E-08	1.03E-06	5.90E-07	SRF/RARG/ITGB8/THRA/TGFBR2/PTPN11/BMP4/BMP2/MEF2C/SCIN/MAF/CCN4	12	0.597015
BP	GO:0090092	regulation of transmembrane receptor protein serine/threonine kinase signaling pathway	14/141	290/18903	3.70E-08	1.04E-06	5.99E-07	TGFBR3/JAK2/TGFBR2/CDKN1C/INHA/HSPA1A/BMP4/HIPK2/PPARG/BMP2/CD109/FBN1/LOX/INHBA	14	0.482759
BP	GO:0046879	hormone secretion	14/141	291/18903	3.86E-08	1.08E-06	6.21E-07	KCNQ1/GATA3/PLA2G3/JAK2/TNFSF11/IL11/PPP3CA/PTPN11/INHA/CARTPT/PPARG/SLC9B2/UCP2/INHBA	14	0.4811
BP	GO:0070665	positive regulation of leukocyte proliferation	11/141	167/18903	5.02E-08	1.40E-06	8.01E-07	STAT5B/KITLG/KIT/CD81/JAK2/PPP3CA/MPL/TGFBR2/MEF2C/IL5/IL12B	11	0.658683
BP	GO:0050870	positive regulation of T cell activation	13/141	251/18903	5.13E-08	1.41E-06	8.11E-07	STAT5B/GATA3/KITLG/CD81/JAK2/TNFSF11/PPP3CA/TGFBR2/PTPN11/LILRB4/MYB/LEF1/IL12B	13	0.517928
BP	GO:0009914	hormone transport	14/141	300/18903	5.64E-08	1.54E-06	8.86E-07	KCNQ1/GATA3/PLA2G3/JAK2/TNFSF11/IL11/PPP3CA/PTPN11/INHA/CARTPT/PPARG/SLC9B2/UCP2/INHBA	14	0.466667
BP	GO:0046651	lymphocyte proliferation	14/141	305/18903	6.93E-08	1.88E-06	1.08E-06	STAT5B/KITLG/CD81/JAK2/INPP5D/PPP3CA/MPL/TGFBR2/LILRB4/BMP4/LEF1/MEF2C/IL5/IL12B	14	0.459016
BP	GO:0045651	positive regulation of macrophage differentiation	5/141	16/18903	8.79E-08	2.37E-06	1.36E-06	PRKCA/TRIB1/ROR2/ID2/MIR145	5	3.125
BP	GO:0032943	mononuclear cell proliferation	14/141	312/18903	9.17E-08	2.45E-06	1.41E-06	STAT5B/KITLG/CD81/JAK2/INPP5D/PPP3CA/MPL/TGFBR2/LILRB4/BMP4/LEF1/MEF2C/IL5/IL12B	14	0.448718
BP	GO:0070372	regulation of ERK1 and ERK2 cascade	14/141	315/18903	1.03E-07	2.74E-06	1.57E-06	EPHA2/PRKCA/MTURN/TNFSF11/THPO/TNFRSF11A/PTPN11/BMP4/BMP2/MIR221/TREM2/MIR145/INHBA/CCL3	14	0.444444
BP	GO:0043434	response to peptide hormone	16/141	421/18903	1.05E-07	2.76E-06	1.58E-06	KCNQ1/TGFBR3/STAT5B/PIK3R1/TLR2/ZFP36L1/JAK2/TNFRSF11A/PTPN11/PPARG/BGLAP/UCP2/FBN1/MIR145/INHBA/FOS	16	0.380048
BP	GO:0070374	positive regulation of ERK1 and ERK2 cascade	12/141	223/18903	1.13E-07	2.96E-06	1.70E-06	PRKCA/MTURN/TNFSF11/THPO/TNFRSF11A/PTPN11/BMP4/BMP2/MIR221/TREM2/INHBA/CCL3	12	0.538117
BP	GO:0036005	response to macrophage colony-stimulating factor	5/141	17/18903	1.24E-07	3.22E-06	1.84E-06	TLR2/DCSTAMP/TREM2/PDE1B/BGLAP	5	2.94118
BP	GO:0051098	regulation of binding	15/141	372/18903	1.25E-07	3.23E-06	1.85E-06	TGFBR3/GATA3/ANXA2/JAK2/TNFSF11/PPP3CA/MMP9/POU4F1/IFI16/BMP4/HIPK2/PPARG/BMP2/LEF1/LOX	15	0.403226
BP	GO:0045785	positive regulation of cell adhesion	17/141	484/18903	1.26E-07	3.23E-06	1.85E-06	STAT5B/TFE3/GATA3/KITLG/FLNA/CD81/PRKCA/JAK2/TNFSF11/PPP3CA/TGFBR2/PTPN11/LILRB4/MYB/LEF1/NEDD9/IL12B	17	0.35124
BP	GO:0032640	tumor necrosis factor production	11/141	184/18903	1.35E-07	3.41E-06	1.96E-06	PIK3R1/TLR2/IL33/TLR3/JAK2/PTPN11/LILRB4/TREM2/IL12B/LTF/CCL3	11	0.597826
BP	GO:0032680	regulation of tumor necrosis factor production	11/141	184/18903	1.35E-07	3.41E-06	1.96E-06	PIK3R1/TLR2/IL33/TLR3/JAK2/PTPN11/LILRB4/TREM2/IL12B/LTF/CCL3	11	0.597826
BP	GO:0048705	skeletal system morphogenesis	12/141	227/18903	1.37E-07	3.44E-06	1.97E-06	HOXB8/HOXB7/PPARGC1B/RARG/HOXA7/THRA/TGFBR2/HOXA9/FLVCR1/BMP4/MEF2C/LTF	12	0.528634
BP	GO:0050671	positive regulation of lymphocyte proliferation	10/141	146/18903	1.44E-07	3.59E-06	2.06E-06	STAT5B/KITLG/CD81/JAK2/PPP3CA/MPL/TGFBR2/MEF2C/IL5/IL12B	10	0.684932
BP	GO:1903039	positive regulation of leukocyte cell-cell adhesion	13/141	275/18903	1.48E-07	3.65E-06	2.10E-06	STAT5B/GATA3/KITLG/CD81/JAK2/TNFSF11/PPP3CA/TGFBR2/PTPN11/LILRB4/MYB/LEF1/IL12B	13	0.472727
BP	GO:1903037	regulation of leukocyte cell-cell adhesion	15/141	377/18903	1.49E-07	3.65E-06	2.10E-06	STAT5B/GATA3/KITLG/CD81/JAK2/TNFSF11/PPP3CA/TGFBR2/PTPN11/LILRB4/MYB/BMP4/MIR221/LEF1/IL12B	15	0.397878
BP	GO:0022407	regulation of cell-cell adhesion	17/141	490/18903	1.50E-07	3.65E-06	2.10E-06	STAT5B/GATA3/KITLG/CD81/PRKCA/JAK2/TNFSF11/PPP3CA/TGFBR2/PTPN11/LILRB4/MYB/BMP4/BMP2/MIR221/LEF1/IL12B	17	0.346939
BP	GO:0043405	regulation of MAP kinase activity	11/141	186/18903	1.51E-07	3.65E-06	2.10E-06	KITLG/KIT/TRIB1/ROR2/CDK5RAP3/TNFSF11/TNFRSF11A/BMP4/PPARG/BMP2/MEF2C	11	0.591398
BP	GO:1903532	positive regulation of secretion by cell	13/141	278/18903	1.68E-07	4.04E-06	2.32E-06	TLR2/ANXA2/PLA2G3/JAK2/TNFSF11/TNFRSF11A/PTPN11/INHA/CARTPT/PPARG/BMP2/TREM2/INHBA	13	0.467626
BP	GO:0032946	positive regulation of mononuclear cell proliferation	10/141	149/18903	1.75E-07	4.17E-06	2.39E-06	STAT5B/KITLG/CD81/JAK2/PPP3CA/MPL/TGFBR2/MEF2C/IL5/IL12B	10	0.671141
BP	GO:0071706	tumor necrosis factor superfamily cytokine production	11/141	189/18903	1.77E-07	4.18E-06	2.40E-06	PIK3R1/TLR2/IL33/TLR3/JAK2/PTPN11/LILRB4/TREM2/IL12B/LTF/CCL3	11	0.582011
BP	GO:1903555	regulation of tumor necrosis factor superfamily cytokine production	11/141	189/18903	1.77E-07	4.18E-06	2.40E-06	PIK3R1/TLR2/IL33/TLR3/JAK2/PTPN11/LILRB4/TREM2/IL12B/LTF/CCL3	11	0.582011
BP	GO:0033674	positive regulation of kinase activity	17/141	496/18903	1.78E-07	4.18E-06	2.40E-06	KITLG/EPHA2/KIT/CD81/ROR2/TLR3/JAK2/TNFSF11/TGFBR2/TNFRSF11A/CARTPT/BMP2/MEF2C/NEDD9/TREM2/IL12B/LTF	17	0.342742
BP	GO:0002062	chondrocyte differentiation	9/141	114/18903	1.85E-07	4.29E-06	2.46E-06	RARG/TGFBR2/PTPN11/BMP4/BMP2/MEF2C/SCIN/MAF/CCN4	9	0.789474
BP	GO:0046883	regulation of hormone secretion	12/141	234/18903	1.91E-07	4.40E-06	2.53E-06	PLA2G3/JAK2/TNFSF11/IL11/PPP3CA/PTPN11/INHA/CARTPT/PPARG/SLC9B2/UCP2/INHBA	12	0.512821
BP	GO:0034502	protein localization to chromosome	9/141	115/18903	1.99E-07	4.57E-06	2.62E-06	H4C4/H4C5/H4C2/H4C11/H4C9/H4C8/H4C3/H4C12/H4C14	9	0.782609
BP	GO:0060438	trachea development	5/141	19/18903	2.30E-07	5.24E-06	3.01E-06	SRF/RARG/TGFBR2/BMP4/LEF1	5	2.63158
BP	GO:0097529	myeloid leukocyte migration	12/141	242/18903	2.74E-07	6.21E-06	3.56E-06	STAT5B/WDR1/KITLG/PIK3R1/KIT/CD81/ROR2/TNFSF11/TNFRSF11A/RPS19/TREM2/CCL3	12	0.495868
BP	GO:0002819	regulation of adaptive immune response	11/141	198/18903	2.83E-07	6.38E-06	3.66E-06	GATA3/IL1RL1/IRF7/CD81/IL33/JAK2/LILRB4/BATF/MEF2C/TREM2/IL12B	11	0.555556
BP	GO:0032634	interleukin-5 production	5/141	20/18903	3.05E-07	6.76E-06	3.88E-06	GATA3/IL1RL1/IL33/LILRB4/LEF1	5	2.5
BP	GO:0032674	regulation of interleukin-5 production	5/141	20/18903	3.05E-07	6.76E-06	3.88E-06	GATA3/IL1RL1/IL33/LILRB4/LEF1	5	2.5
BP	GO:0002366	leukocyte activation involved in immune response	13/141	293/18903	3.07E-07	6.76E-06	3.88E-06	NKX2-3/GATA3/KIT/CD81/IL33/PLA2G3/MYB/BATF/IRF8/LEF1/TREM2/IL12B/CCL3	13	0.443686
BP	GO:0006334	nucleosome assembly	9/141	121/18903	3.08E-07	6.76E-06	3.88E-06	H4C4/H4C5/H4C2/H4C11/H4C9/H4C8/H4C3/H4C12/H4C14	9	0.743802
BP	GO:0030851	granulocyte differentiation	6/141	38/18903	3.51E-07	7.66E-06	4.40E-06	FASN/TRIB1/INPP5D/LEF1/IL5/IL25	6	1.57895
BP	GO:0002263	cell activation involved in immune response	13/141	297/18903	3.59E-07	7.78E-06	4.47E-06	NKX2-3/GATA3/KIT/CD81/IL33/PLA2G3/MYB/BATF/IRF8/LEF1/TREM2/IL12B/CCL3	13	0.43771
BP	GO:0043030	regulation of macrophage activation	7/141	62/18903	3.86E-07	8.28E-06	4.75E-06	IL1RL1/IL33/TREM2/IL31RA/ADGRF5/MIR145/CCL3	7	1.12903
BP	GO:0046888	negative regulation of hormone secretion	7/141	62/18903	3.86E-07	8.28E-06	4.75E-06	IL11/PPP3CA/PTPN11/INHA/CARTPT/UCP2/INHBA	7	1.12903
BP	GO:0023061	signal release	16/141	470/18903	4.61E-07	9.82E-06	5.63E-06	KCNQ1/GATA3/PLA2G3/JAK2/TNFSF11/IL11/PPP3CA/TNFRSF11A/PTPN11/INHA/CARTPT/PPARG/MEF2C/SLC9B2/UCP2/INHBA	16	0.340426
BP	GO:0140467	integrated stress response signaling	6/141	40/18903	4.82E-07	1.02E-05	5.86E-06	EIF2AK1/BATF2/BATF/MAF/BATF3/FOS	6	1.5
BP	GO:0007159	leukocyte cell-cell adhesion	15/141	414/18903	4.93E-07	1.04E-05	5.95E-06	STAT5B/GATA3/KITLG/CD81/JAK2/TNFSF11/PPP3CA/TGFBR2/PTPN11/LILRB4/MYB/BMP4/MIR221/LEF1/IL12B	15	0.362319
BP	GO:0048608	reproductive structure development	13/141	306/18903	5.04E-07	1.05E-05	6.05E-06	STAT5B/GATA3/KITLG/KIT/RARG/ROR2/TLR3/PTPN11/HOXA9/INHA/BMP4/FSHB/INHBA	13	0.424837
BP	GO:0061458	reproductive system development	13/141	310/18903	5.83E-07	1.21E-05	6.96E-06	STAT5B/GATA3/KITLG/KIT/RARG/ROR2/TLR3/PTPN11/HOXA9/INHA/BMP4/FSHB/INHBA	13	0.419355
BP	GO:0060389	pathway-restricted SMAD protein phosphorylation	7/141	66/18903	5.97E-07	1.23E-05	7.08E-06	TGFBR3/TGFBR2/INHA/BMP4/PPARG/BMP2/INHBA	7	1.06061
BP	GO:0030223	neutrophil differentiation	4/141	10/18903	6.02E-07	1.24E-05	7.10E-06	FASN/TRIB1/INPP5D/LEF1	4	4
BP	GO:0002699	positive regulation of immune effector process	12/141	261/18903	6.14E-07	1.26E-05	7.20E-06	STAT5B/GATA3/KIT/CD81/IL33/PLA2G3/TLR3/MYB/RPS19/TREM2/IL5/IL12B	12	0.45977
BP	GO:0046661	male sex differentiation	10/141	171/18903	6.28E-07	1.28E-05	7.32E-06	STAT5B/GATA3/KITLG/KIT/ROR2/TLR3/HOXA9/INHA/FSHB/INHBA	10	0.584795
BP	GO:0046631	alpha-beta T cell activation	10/141	174/18903	7.37E-07	1.49E-05	8.54E-06	NKX2-3/GATA3/CD81/JAK2/TGFBR2/LILRB4/MYB/BATF/LEF1/IL12B	10	0.574713
BP	GO:0001818	negative regulation of cytokine production	14/141	371/18903	7.48E-07	1.50E-05	8.62E-06	GATA3/EPHA2/IL1RL1/IL33/INPP5D/INHA/LILRB4/MIR221/LEF1/TREM2/IL12B/MIR145/INHBA/LTF	14	0.377358
BP	GO:0042476	odontogenesis	9/141	135/18903	7.80E-07	1.56E-05	8.94E-06	NKX2-3/TNFSF11/ITGB6/BMP4/BMP2/SNX10/LEF1/BGLAP/INHBA	9	0.666667
BP	GO:1901653	cellular response to peptide	14/141	373/18903	7.97E-07	1.58E-05	9.09E-06	STAT5B/PIK3R1/ZFP36L1/JAK2/PTPN11/PPARG/KLF1/TREM2/BGLAP/UCP2/FBN1/MIR145/INHBA/FOS	14	0.375335
BP	GO:0007498	mesoderm development	9/141	136/18903	8.30E-07	1.64E-05	9.41E-06	EPHA2/SRF/ZFP36L1/JAK2/POU4F1/BMP4/LEF1/MIR145/INHBA	9	0.661765
BP	GO:0032689	negative regulation of interferon-gamma production	6/141	44/18903	8.65E-07	1.70E-05	9.76E-06	GATA3/IL1RL1/IL33/INHA/LILRB4/INHBA	6	1.36364
BP	GO:0022409	positive regulation of cell-cell adhesion	13/141	322/18903	8.94E-07	1.75E-05	1.00E-05	STAT5B/GATA3/KITLG/CD81/JAK2/TNFSF11/PPP3CA/TGFBR2/PTPN11/LILRB4/MYB/LEF1/IL12B	13	0.403727
BP	GO:0045580	regulation of T cell differentiation	10/141	179/18903	9.55E-07	1.86E-05	1.06E-05	STAT5B/GATA3/TGFBR2/CAMK4/LILRB4/MYB/BMP4/BATF/LEF1/IL12B	10	0.558659
BP	GO:0002697	regulation of immune effector process	14/141	379/18903	9.63E-07	1.86E-05	1.07E-05	STAT5B/GATA3/KIT/CD81/IL33/PLA2G3/TLR3/LILRB4/MYB/RPS19/BATF/TREM2/IL5/IL12B	14	0.369393
BP	GO:0002822	regulation of adaptive immune response based on somatic recombination of immune receptors built from immunoglobulin superfamily domains	10/141	182/18903	1.11E-06	2.14E-05	1.23E-05	GATA3/IL1RL1/CD81/IL33/JAK2/LILRB4/BATF/MEF2C/TREM2/IL12B	10	0.549451
BP	GO:0097696	receptor signaling pathway via STAT	10/141	183/18903	1.17E-06	2.23E-05	1.28E-05	STAT5B/KIT/IL20/JAK2/THPO/PPARG/MIR221/IL31RA/IL5/IL12B	10	0.546448
BP	GO:0032760	positive regulation of tumor necrosis factor production	8/141	105/18903	1.19E-06	2.25E-05	1.29E-05	PIK3R1/TLR2/IL33/TLR3/JAK2/PTPN11/IL12B/CCL3	8	0.761905
BP	GO:0061035	regulation of cartilage development	7/141	73/18903	1.20E-06	2.25E-05	1.29E-05	RARG/PTPN11/BMP4/BMP2/SCIN/MAF/CCN4	7	0.958904
BP	GO:0150076	neuroinflammatory response	7/141	73/18903	1.20E-06	2.25E-05	1.29E-05	TLR2/IL33/TLR3/JAK2/MMP9/TREM2/CCL3	7	0.958904
BP	GO:0062009	secondary palate development	5/141	26/18903	1.25E-06	2.34E-05	1.34E-05	TGFBR3/ITGB8/ITGB6/TGFBR2/LEF1	5	1.92308
BP	GO:0032200	telomere organization	10/141	185/18903	1.29E-06	2.38E-05	1.37E-05	H4C4/H4C5/H4C2/H4C11/H4C9/H4C8/H4C3/MYC/H4C12/H4C14	10	0.540541
BP	GO:0001774	microglial cell activation	6/141	47/18903	1.29E-06	2.38E-05	1.37E-05	TLR2/IL33/TLR3/JAK2/TREM2/CCL3	6	1.2766
BP	GO:0140353	lipid export from cell	6/141	47/18903	1.29E-06	2.38E-05	1.37E-05	KCNQ1/PLA2G3/TNFSF11/TNFRSF11A/PTPN11/INHBA	6	1.2766
BP	GO:0062207	regulation of pattern recognition receptor signaling pathway	8/141	107/18903	1.37E-06	2.52E-05	1.45E-05	TLR2/RAB7B/IRF7/TLR3/HSPA1A/HSPA1B/TREM2/LTF	8	0.747664
BP	GO:0071219	cellular response to molecule of bacterial origin	11/141	234/18903	1.48E-06	2.70E-05	1.55E-05	TLR2/PRKCA/TRIB1/JAK2/THPO/IRF8/MEF2C/TREM2/IL12B/LTF/CCL3	11	0.470085
BP	GO:1903557	positive regulation of tumor necrosis factor superfamily cytokine production	8/141	109/18903	1.58E-06	2.86E-05	1.64E-05	PIK3R1/TLR2/IL33/TLR3/JAK2/PTPN11/IL12B/CCL3	8	0.733945
BP	GO:0032496	response to lipopolysaccharide	13/141	339/18903	1.59E-06	2.86E-05	1.64E-05	TLR2/PRKCA/TRIB1/JAK2/THPO/TNFRSF11A/IRF8/MEF2C/TREM2/IL12B/LTF/FOS/CCL3	13	0.383481
BP	GO:0017015	regulation of transforming growth factor beta receptor signaling pathway	9/141	147/18903	1.59E-06	2.86E-05	1.64E-05	TGFBR3/CDKN1C/HSPA1A/HIPK2/PPARG/BMP2/CD109/FBN1/LOX	9	0.612245
BP	GO:0050777	negative regulation of immune response	10/141	190/18903	1.64E-06	2.94E-05	1.68E-05	IL1RL1/IL33/ISG15/INPP5D/LILRB4/IFI16/RPS19/PPARG/TREM2/IL12B	10	0.526316
BP	GO:0010862	positive regulation of pathway-restricted SMAD protein phosphorylation	6/141	49/18903	1.66E-06	2.96E-05	1.70E-05	TGFBR2/INHA/BMP4/PPARG/BMP2/INHBA	6	1.22449
BP	GO:0048880	sensory system development	14/141	398/18903	1.71E-06	3.03E-05	1.74E-05	GATA3/EPHA2/MEIS2/SRF/MEIS1/RARG/TGFBR2/MITF/POU4F1/BMP4/HIPK2/MAF/FBN1/INHBA	14	0.351759
BP	GO:0051403	stress-activated MAPK cascade	11/141	239/18903	1.82E-06	3.21E-05	1.84E-05	ZFP36L1/TRIB1/MTURN/TLR3/TNFSF11/BMP4/MYC/HIPK2/BMP2/TREM2/MAPK11	11	0.460251
BP	GO:0002269	leukocyte activation involved in inflammatory response	6/141	50/18903	1.88E-06	3.28E-05	1.88E-05	TLR2/IL33/TLR3/JAK2/TREM2/CCL3	6	1.2
BP	GO:1903844	regulation of cellular response to transforming growth factor beta stimulus	9/141	150/18903	1.88E-06	3.28E-05	1.88E-05	TGFBR3/CDKN1C/HSPA1A/HIPK2/PPARG/BMP2/CD109/FBN1/LOX	9	0.6
BP	GO:0071456	cellular response to hypoxia	9/141	151/18903	1.99E-06	3.45E-05	1.98E-05	ZFP36L1/MPL/EPAS1/MYC/HIPK2/PPARG/TREM2/MIR145/FOS	9	0.596026
BP	GO:0036006	cellular response to macrophage colony-stimulating factor stimulus	4/141	13/18903	2.01E-06	3.46E-05	1.98E-05	TLR2/DCSTAMP/TREM2/PDE1B	4	3.07692
BP	GO:0042541	hemoglobin biosynthetic process	4/141	13/18903	2.01E-06	3.46E-05	1.98E-05	EIF2AK1/INHA/INHBA/ALAS2	4	3.07692
BP	GO:0045444	fat cell differentiation	11/141	244/18903	2.23E-06	3.81E-05	2.18E-05	TFE3/GATA3/ZFP36L1/IL11/ID2/TMEM64/PPARG/BMP2/ADGRF5/CCN4/MB	11	0.45082
BP	GO:0042692	muscle cell differentiation	14/141	409/18903	2.36E-06	4.00E-05	2.29E-05	WDR1/KIT/ACTN1/CD81/SRF/PPP3CA/ID2/BMP4/BMP2/MIR221/MEF2C/MAPK11/MIR145/LOX	14	0.342298
BP	GO:0035710	CD4-positive alpha-beta T cell activation	8/141	115/18903	2.37E-06	4.00E-05	2.29E-05	NKX2-3/GATA3/CD81/TGFBR2/MYB/BATF/LEF1/IL12B	8	0.695652
BP	GO:0046634	regulation of alpha-beta T cell activation	8/141	115/18903	2.37E-06	4.00E-05	2.29E-05	GATA3/CD81/JAK2/TGFBR2/LILRB4/MYB/BATF/IL12B	8	0.695652
BP	GO:0031098	stress-activated protein kinase signaling cascade	11/141	246/18903	2.41E-06	4.04E-05	2.32E-05	ZFP36L1/TRIB1/MTURN/TLR3/TNFSF11/BMP4/MYC/HIPK2/BMP2/TREM2/MAPK11	11	0.447154
BP	GO:0042593	glucose homeostasis	11/141	248/18903	2.61E-06	4.33E-05	2.49E-05	PIK3R1/SRF/PPP3CA/PTPN11/CARTPT/PPARG/TREM2/ADGRF5/SLC9B2/UCP2/CCN4	11	0.443548
BP	GO:0034728	nucleosome organization	9/141	156/18903	2.61E-06	4.33E-05	2.49E-05	H4C4/H4C5/H4C2/H4C11/H4C9/H4C8/H4C3/H4C12/H4C14	9	0.576923
BP	GO:0043032	positive regulation of macrophage activation	5/141	30/18903	2.64E-06	4.36E-05	2.50E-05	IL1RL1/IL33/TREM2/MIR145/CCL3	5	1.66667
BP	GO:0046632	alpha-beta T cell differentiation	8/141	117/18903	2.70E-06	4.44E-05	2.55E-05	NKX2-3/GATA3/TGFBR2/LILRB4/MYB/BATF/LEF1/IL12B	8	0.683761
BP	GO:0033500	carbohydrate homeostasis	11/141	249/18903	2.71E-06	4.44E-05	2.55E-05	PIK3R1/SRF/PPP3CA/PTPN11/CARTPT/PPARG/TREM2/ADGRF5/SLC9B2/UCP2/CCN4	11	0.441767
BP	GO:0030500	regulation of bone mineralization	7/141	83/18903	2.86E-06	4.67E-05	2.68E-05	ISG15/BMP4/BMP2/MEF2C/BGLAP/LTF/CCL3	7	0.843373
BP	GO:0071346	cellular response to interferon-gamma	8/141	118/18903	2.88E-06	4.68E-05	2.68E-05	TLR2/RAB7B/TLR3/JAK2/IRF8/PPARG/IL12B/CCL3	8	0.677966
BP	GO:0032330	regulation of chondrocyte differentiation	6/141	54/18903	2.98E-06	4.77E-05	2.74E-05	RARG/PTPN11/BMP4/SCIN/MAF/CCN4	6	1.11111
BP	GO:0045778	positive regulation of ossification	6/141	54/18903	2.98E-06	4.77E-05	2.74E-05	ISG15/PTPN11/BMP4/BMP2/MEF2C/LTF	6	1.11111
BP	GO:0061900	glial cell activation	6/141	54/18903	2.98E-06	4.77E-05	2.74E-05	TLR2/IL33/TLR3/JAK2/TREM2/CCL3	6	1.11111
BP	GO:0036294	cellular response to decreased oxygen levels	9/141	159/18903	3.05E-06	4.87E-05	2.79E-05	ZFP36L1/MPL/EPAS1/MYC/HIPK2/PPARG/TREM2/MIR145/FOS	9	0.566038
BP	GO:0002237	response to molecule of bacterial origin	13/141	360/18903	3.08E-06	4.89E-05	2.80E-05	TLR2/PRKCA/TRIB1/JAK2/THPO/TNFRSF11A/IRF8/MEF2C/TREM2/IL12B/LTF/FOS/CCL3	13	0.361111
BP	GO:0050864	regulation of B cell activation	10/141	204/18903	3.11E-06	4.92E-05	2.82E-05	STAT5B/CD81/ZFP36L1/HMGB3/INPP5D/ID2/INHA/MEF2C/IL5/INHBA	10	0.490196
BP	GO:0045860	positive regulation of protein kinase activity	14/141	420/18903	3.21E-06	5.03E-05	2.89E-05	KITLG/KIT/ROR2/TLR3/JAK2/TNFSF11/TGFBR2/TNFRSF11A/CARTPT/BMP2/MEF2C/NEDD9/IL12B/LTF	14	0.333333
BP	GO:0051147	regulation of muscle cell differentiation	9/141	160/18903	3.21E-06	5.03E-05	2.89E-05	KIT/SRF/ID2/BMP4/BMP2/MIR221/MEF2C/MAPK11/MIR145	9	0.5625
BP	GO:0071375	cellular response to peptide hormone stimulus	12/141	306/18903	3.24E-06	5.05E-05	2.90E-05	STAT5B/PIK3R1/ZFP36L1/JAK2/PTPN11/PPARG/BGLAP/UCP2/FBN1/MIR145/INHBA/FOS	12	0.392157
BP	GO:0060537	muscle tissue development	14/141	422/18903	3.39E-06	5.26E-05	3.02E-05	TGFBR3/SRF/PPP3CA/TGFBR2/ID2/POU4F1/BMP4/BMP2/LEF1/MEF2C/MAPK11/MIR145/LOX/FOS	14	0.331754
BP	GO:0051101	regulation of DNA binding	8/141	121/18903	3.48E-06	5.38E-05	3.08E-05	GATA3/JAK2/MMP9/POU4F1/IFI16/HIPK2/PPARG/LEF1	8	0.661157
BP	GO:0002088	lens development in camera-type eye	7/141	86/18903	3.64E-06	5.58E-05	3.20E-05	GATA3/EPHA2/MEIS1/TGFBR2/BMP4/HIPK2/MAF	7	0.813953
BP	GO:0014706	striated muscle tissue development	11/141	257/18903	3.67E-06	5.58E-05	3.20E-05	TGFBR3/SRF/TGFBR2/ID2/POU4F1/BMP4/BMP2/LEF1/MEF2C/MAPK11/LOX	11	0.428016
BP	GO:0010631	epithelial cell migration	13/141	366/18903	3.69E-06	5.58E-05	3.20E-05	GATA3/KITLG/EPHA2/KIT/SRF/PRKCA/TGFBR2/PTPN11/MMP9/BMP4/PPARG/MIR221/MEF2C	13	0.355191
BP	GO:0030278	regulation of ossification	8/141	122/18903	3.70E-06	5.58E-05	3.20E-05	ISG15/PTPN11/BMP4/BMP2/MEF2C/BGLAP/LTF/CCL3	8	0.655738
BP	GO:0042063	gliogenesis	12/141	310/18903	3.70E-06	5.58E-05	3.20E-05	WDR1/TLR2/TSPAN2/IL33/ROR2/PTPN11/ID2/BMP2/MIR221/LEF1/TREM2/CCL3	12	0.387097
BP	GO:0060986	endocrine hormone secretion	6/141	56/18903	3.70E-06	5.58E-05	3.20E-05	KCNQ1/GATA3/PTPN11/INHA/PPARG/INHBA	6	1.07143
BP	GO:0030856	regulation of epithelial cell differentiation	9/141	164/18903	3.93E-06	5.90E-05	3.39E-05	STAT5B/GATA3/ZFP36L1/IL20/HOXA7/MMP9/BMP4/BMP2/CD109	9	0.54878
BP	GO:0090132	epithelium migration	13/141	369/18903	4.03E-06	6.02E-05	3.45E-05	GATA3/KITLG/EPHA2/KIT/SRF/PRKCA/TGFBR2/PTPN11/MMP9/BMP4/PPARG/MIR221/MEF2C	13	0.352304
BP	GO:0060485	mesenchyme development	12/141	313/18903	4.08E-06	6.07E-05	3.48E-05	TGFBR3/GATA3/KITLG/FLNA/ZFP36L1/TGFBR2/BMP4/MYC/BMP2/MIR221/LEF1/MEF2C	12	0.383387
BP	GO:0043388	positive regulation of DNA binding	6/141	57/18903	4.11E-06	6.09E-05	3.49E-05	GATA3/JAK2/MMP9/POU4F1/HIPK2/PPARG	6	1.05263
BP	GO:0071216	cellular response to biotic stimulus	11/141	261/18903	4.26E-06	6.28E-05	3.61E-05	TLR2/PRKCA/TRIB1/JAK2/THPO/IRF8/MEF2C/TREM2/IL12B/LTF/CCL3	11	0.421456
BP	GO:0033032	regulation of myeloid cell apoptotic process	5/141	33/18903	4.31E-06	6.32E-05	3.62E-05	STAT5B/KITLG/IRF7/THRA/MEF2C	5	1.51515
BP	GO:0090183	regulation of kidney development	5/141	33/18903	4.31E-06	6.32E-05	3.62E-05	HOXB7/GATA3/PPP3CA/BMP4/MYC	5	1.51515
BP	GO:0045620	negative regulation of lymphocyte differentiation	6/141	58/18903	4.55E-06	6.64E-05	3.81E-05	HMGB3/ID2/INHA/LILRB4/BMP4/INHBA	6	1.03448
BP	GO:0090130	tissue migration	13/141	374/18903	4.66E-06	6.77E-05	3.88E-05	GATA3/KITLG/EPHA2/KIT/SRF/PRKCA/TGFBR2/PTPN11/MMP9/BMP4/PPARG/MIR221/MEF2C	13	0.347594
BP	GO:0003206	cardiac chamber morphogenesis	8/141	126/18903	4.70E-06	6.80E-05	3.90E-05	TGFBR3/GATA3/SRF/TGFBR2/POU4F1/BMP4/BMP2/MEF2C	8	0.634921
BP	GO:0002460	adaptive immune response based on somatic recombination of immune receptors built from immunoglobulin superfamily domains	13/141	375/18903	4.80E-06	6.91E-05	3.97E-05	GATA3/IL1RL1/IRF7/CD81/IL33/JAK2/INPP5D/LILRB4/BATF/LEF1/MEF2C/TREM2/IL12B	13	0.346667
BP	GO:0032102	negative regulation of response to external stimulus	14/141	436/18903	4.93E-06	7.07E-05	4.06E-05	GATA3/ANXA2/TRIB1/ISG15/CARTPT/IFI16/RPS19/PPARG/MIR221/TREM2/CD109/IL12B/MIR145/LTF	14	0.321101
BP	GO:0030852	regulation of granulocyte differentiation	4/141	16/18903	5.04E-06	7.20E-05	4.13E-05	TRIB1/INPP5D/LEF1/IL5	4	2.5
BP	GO:0009952	anterior/posterior pattern specification	10/141	218/18903	5.61E-06	7.96E-05	4.56E-05	HOXB8/HOXB7/SRF/RARG/HOXA7/HOXA9/BMP4/HIPK2/BMP2/LEF1	10	0.458716
BP	GO:0043491	protein kinase B signaling	10/141	218/18903	5.61E-06	7.96E-05	4.56E-05	GATA3/EPHA2/ZFP36L1/TNFSF11/THPO/IAPP/MIR221/MIR145/LOX/CCL3	10	0.458716
BP	GO:0072091	regulation of stem cell proliferation	7/141	92/18903	5.71E-06	8.07E-05	4.63E-05	KITLG/ZFP36L1/RARG/THPO/TGFBR2/MIR221/CD109	7	0.76087
BP	GO:0045621	positive regulation of lymphocyte differentiation	8/141	130/18903	5.93E-06	8.34E-05	4.78E-05	STAT5B/GATA3/INPP5D/TGFBR2/LILRB4/MYB/LEF1/IL12B	8	0.615385
BP	GO:0050866	negative regulation of cell activation	10/141	221/18903	6.33E-06	8.87E-05	5.09E-05	HMGB3/INPP5D/ID2/INHA/LILRB4/BMP4/TREM2/IL31RA/ADGRF5/INHBA	10	0.452489
BP	GO:0007611	learning or memory	11/141	273/18903	6.53E-06	9.09E-05	5.22E-05	KIT/TLR2/MEIS2/SRF/THRA/CAMK4/MEF2C/NEDD9/TREM2/PDE1B/FOS	11	0.40293
BP	GO:0020027	hemoglobin metabolic process	4/141	17/18903	6.55E-06	9.09E-05	5.22E-05	EIF2AK1/INHA/INHBA/ALAS2	4	2.35294
BP	GO:0071222	cellular response to lipopolysaccharide	10/141	222/18903	6.59E-06	9.09E-05	5.22E-05	TLR2/PRKCA/TRIB1/JAK2/THPO/IRF8/MEF2C/IL12B/LTF/CCL3	10	0.45045
BP	GO:0048704	embryonic skeletal system morphogenesis	7/141	94/18903	6.59E-06	9.09E-05	5.22E-05	HOXB8/HOXB7/HOXA7/TGFBR2/HOXA9/FLVCR1/BMP4	7	0.744681
BP	GO:0071453	cellular response to oxygen levels	9/141	175/18903	6.68E-06	9.17E-05	5.26E-05	ZFP36L1/MPL/EPAS1/MYC/HIPK2/PPARG/TREM2/MIR145/FOS	9	0.514286
BP	GO:0050869	negative regulation of B cell activation	5/141	36/18903	6.73E-06	9.17E-05	5.26E-05	HMGB3/INPP5D/ID2/INHA/INHBA	5	1.38889
BP	GO:0070670	response to interleukin-4	5/141	36/18903	6.73E-06	9.17E-05	5.26E-05	STAT5B/GATA3/FASN/DCSTAMP/LEF1	5	1.38889
BP	GO:0060393	regulation of pathway-restricted SMAD protein phosphorylation	6/141	62/18903	6.75E-06	9.17E-05	5.26E-05	TGFBR2/INHA/BMP4/PPARG/BMP2/INHBA	6	0.967742
BP	GO:0001654	eye development	13/141	388/18903	6.93E-06	9.38E-05	5.38E-05	GATA3/EPHA2/MEIS2/SRF/MEIS1/RARG/TGFBR2/MITF/BMP4/HIPK2/MAF/FBN1/INHBA	13	0.335052
BP	GO:0002244	hematopoietic progenitor cell differentiation	8/141	133/18903	7.02E-06	9.46E-05	5.43E-05	GATA3/KITLG/KIT/SRF/MYB/BMP4/BATF/INHBA	8	0.601504
BP	GO:0097191	extrinsic apoptotic signaling pathway	10/141	224/18903	7.13E-06	9.57E-05	5.49E-05	KITLG/PIK3R1/IL33/TLR3/JAK2/HSPA1A/HSPA1B/BMP4/MIR221/INHBA	10	0.446429
BP	GO:0051099	positive regulation of binding	9/141	177/18903	7.32E-06	9.79E-05	5.62E-05	GATA3/ANXA2/JAK2/MMP9/POU4F1/BMP4/HIPK2/PPARG/BMP2	9	0.508475
BP	GO:0071824	protein-DNA complex subunit organization	11/141	277/18903	7.50E-06	9.99E-05	5.73E-05	H4C4/H4C5/H4C2/THRA/H4C11/H4C9/H4C8/H4C3/MYC/H4C12/H4C14	11	0.397112
BP	GO:0150063	visual system development	13/141	392/18903	7.74E-06	0.000102741	5.89E-05	GATA3/EPHA2/MEIS2/SRF/MEIS1/RARG/TGFBR2/MITF/BMP4/HIPK2/MAF/FBN1/INHBA	13	0.331633
BP	GO:0010001	glial cell differentiation	10/141	227/18903	8.01E-06	0.000106011	6.08E-05	WDR1/TLR2/TSPAN2/IL33/ROR2/PTPN11/ID2/BMP2/LEF1/TREM2	10	0.440529
BP	GO:0060562	epithelial tube morphogenesis	12/141	335/18903	8.13E-06	0.000107191	6.15E-05	HOXB7/GATA3/EPHA2/SRF/NR3C1/RARG/TGFBR2/BMP4/MYC/BMP2/LEF1/MEF2C	12	0.358209
BP	GO:0060391	positive regulation of SMAD protein signal transduction	4/141	18/18903	8.37E-06	0.000109841	6.30E-05	JAK2/BMP4/PPARG/BMP2	4	2.22222
BP	GO:0071900	regulation of protein serine/threonine kinase activity	13/141	395/18903	8.40E-06	0.000109841	6.30E-05	KITLG/KIT/TRIB1/ROR2/CDK5RAP3/TNFSF11/TNFRSF11A/CDKN1C/BMP4/PPARG/BMP2/MEF2C/LTF	13	0.329114
BP	GO:0032642	regulation of chemokine production	7/141	98/18903	8.69E-06	0.000112888	6.48E-05	EPHA2/TLR2/IL1RL1/IL33/TLR3/LILRB4/TREM2	7	0.714286
BP	GO:0048661	positive regulation of smooth muscle cell proliferation	7/141	98/18903	8.69E-06	0.000112888	6.48E-05	JAK2/TGFBR2/ID2/MMP9/BMP4/MIR221/CCN4	7	0.714286
BP	GO:0045165	cell fate commitment	11/141	282/18903	8.87E-06	0.000113973	6.54E-05	GATA3/MITF/ID2/POU4F1/EPAS1/BMP4/BATF/PPARG/BMP2/MEF2C/IL12B	11	0.390071
BP	GO:0090287	regulation of cellular response to growth factor stimulus	12/141	338/18903	8.90E-06	0.000113973	6.54E-05	TGFBR3/GATA3/CDKN1C/HSPA1A/BMP4/HIPK2/PPARG/BMP2/CD109/FBN1/IL12B/LOX	12	0.35503
BP	GO:0032613	interleukin-10 production	6/141	65/18903	8.91E-06	0.000113973	6.54E-05	TLR2/ISG15/LILRB4/TREM2/IL12B/MIR145	6	0.923077
BP	GO:0032653	regulation of interleukin-10 production	6/141	65/18903	8.91E-06	0.000113973	6.54E-05	TLR2/ISG15/LILRB4/TREM2/IL12B/MIR145	6	0.923077
BP	GO:0048545	response to steroid hormone	12/141	339/18903	9.17E-06	0.000116524	6.68E-05	TLR2/PPARGC1B/NR3C1/ZFP36L1/JAK2/TGFBR2/HSPA1A/HSPA1B/BMP4/BGLAP/LOX/FOS	12	0.353982
BP	GO:0042129	regulation of T cell proliferation	9/141	182/18903	9.17E-06	0.000116524	6.68E-05	STAT5B/KITLG/CD81/JAK2/PPP3CA/TGFBR2/LILRB4/BMP4/IL12B	9	0.494505
BP	GO:0032602	chemokine production	7/141	99/18903	9.30E-06	0.00011772	6.75E-05	EPHA2/TLR2/IL1RL1/IL33/TLR3/LILRB4/TREM2	7	0.707071
BP	GO:0043010	camera-type eye development	12/141	340/18903	9.44E-06	0.000119129	6.83E-05	GATA3/EPHA2/SRF/MEIS1/RARG/TGFBR2/MITF/BMP4/HIPK2/MAF/FBN1/INHBA	12	0.352941
BP	GO:0002443	leukocyte mediated immunity	14/141	463/18903	9.75E-06	0.000122639	7.04E-05	STAT5B/WDR1/GATA3/KIT/IRF7/CD81/PLA2G3/TLR3/INPP5D/LILRB4/BATF/TREM2/IL12B/CCL3	14	0.302376
BP	GO:0032728	positive regulation of interferon-beta production	5/141	39/18903	1.01E-05	0.00012604	7.23E-05	TLR2/IRF7/ISG15/TLR3/PTPN11	5	1.28205
BP	GO:0033028	myeloid cell apoptotic process	5/141	39/18903	1.01E-05	0.00012604	7.23E-05	STAT5B/KITLG/IRF7/THRA/MEF2C	5	1.28205
BP	GO:0034341	response to interferon-gamma	8/141	140/18903	1.02E-05	0.000127425	7.31E-05	TLR2/RAB7B/TLR3/JAK2/IRF8/PPARG/IL12B/CCL3	8	0.571429
BP	GO:0071356	cellular response to tumor necrosis factor	10/141	234/18903	1.05E-05	0.000129597	7.43E-05	GATA3/ZFP36L1/JAK2/TNFSF11/DCSTAMP/TNFRSF11A/HSPA1A/HSPA1B/FOS/CCL3	10	0.42735
BP	GO:0060216	definitive hemopoiesis	4/141	19/18903	1.05E-05	0.000129752	7.44E-05	TGFBR3/MEIS1/CDK5RAP3/HOXA9	4	2.10526
BP	GO:1902894	negative regulation of miRNA transcription	4/141	19/18903	1.05E-05	0.000129752	7.44E-05	SRF/LILRB4/BMP4/PPARG	4	2.10526
BP	GO:0042531	positive regulation of tyrosine phosphorylation of STAT protein	6/141	67/18903	1.06E-05	0.000130401	7.48E-05	KIT/IL20/JAK2/MIR221/IL31RA/IL12B	6	0.895522
BP	GO:0045667	regulation of osteoblast differentiation	8/141	141/18903	1.08E-05	0.000131781	7.56E-05	PPP3CA/TMEM64/BMP4/PPARG/BMP2/MEF2C/CCN4/LTF	8	0.567376
BP	GO:0007548	sex differentiation	11/141	288/18903	1.08E-05	0.000131781	7.56E-05	STAT5B/GATA3/KITLG/KIT/ROR2/TLR3/PTPN11/HOXA9/INHA/FSHB/INHBA	11	0.381944
BP	GO:0019216	regulation of lipid metabolic process	12/141	347/18903	1.16E-05	0.000140635	8.07E-05	STAT5B/KIT/CD81/NR3C1/PLA2G3/THRA/ID2/PPARG/BMP2/TREM2/ADGRF5/FSHB	12	0.345821
BP	GO:0070167	regulation of biomineral tissue development	7/141	103/18903	1.21E-05	0.00014606	8.38E-05	ISG15/BMP4/BMP2/MEF2C/BGLAP/LTF/CCL3	7	0.679612
BP	GO:0007389	pattern specification process	14/141	472/18903	1.21E-05	0.00014606	8.38E-05	HOXB8/HOXB7/MEIS2/SRF/MEIS1/RARG/HOXA7/TGFBR2/HOXA9/BMP4/HIPK2/BMP2/LEF1/MEF2C	14	0.29661
BP	GO:0009615	response to virus	13/141	409/18903	1.22E-05	0.000146267	8.39E-05	GATA3/TLR2/IRF7/ITGB8/IL33/ISG15/TLR3/JAK2/ITGB6/IFI16/MAPK11/IL12B/BATF3	13	0.317848
BP	GO:0061180	mammary gland epithelium development	6/141	69/18903	1.26E-05	0.000151092	8.67E-05	GATA3/EPHA2/NR3C1/JAK2/TNFSF11/ID2	6	0.869565
BP	GO:0032733	positive regulation of interleukin-10 production	5/141	41/18903	1.30E-05	0.000155028	8.89E-05	TLR2/ISG15/TREM2/IL12B/MIR145	5	1.21951
BP	GO:2000629	negative regulation of miRNA metabolic process	4/141	20/18903	1.31E-05	0.000155859	8.94E-05	SRF/LILRB4/BMP4/PPARG	4	2
BP	GO:0110149	regulation of biomineralization	7/141	105/18903	1.37E-05	0.000162437	9.32E-05	ISG15/BMP4/BMP2/MEF2C/BGLAP/LTF/CCL3	7	0.666667
BP	GO:0050678	regulation of epithelial cell proliferation	13/141	414/18903	1.38E-05	0.00016358	9.38E-05	NKX2-3/TGFBR3/GATA3/PRKCA/ZFP36L1/CDKN1C/BMP4/MYC/PPARG/BMP2/MEF2C/CD109/IL12B	13	0.31401
BP	GO:0065004	protein-DNA complex assembly	10/141	242/18903	1.40E-05	0.000164964	9.46E-05	H4C4/H4C5/H4C2/THRA/H4C11/H4C9/H4C8/H4C3/H4C12/H4C14	10	0.413223
BP	GO:0042102	positive regulation of T cell proliferation	7/141	106/18903	1.46E-05	0.000170354	9.77E-05	STAT5B/KITLG/CD81/JAK2/PPP3CA/TGFBR2/IL12B	7	0.660377
BP	GO:0008584	male gonad development	8/141	147/18903	1.46E-05	0.000170354	9.77E-05	GATA3/KITLG/KIT/TLR3/HOXA9/INHA/FSHB/INHBA	8	0.544218
BP	GO:0045598	regulation of fat cell differentiation	8/141	147/18903	1.46E-05	0.000170354	9.77E-05	TFE3/GATA3/ZFP36L1/ID2/TMEM64/PPARG/BMP2/CCN4	8	0.544218
BP	GO:0032735	positive regulation of interleukin-12 production	5/141	42/18903	1.47E-05	0.000170354	9.77E-05	TLR2/TLR3/IRF8/MAPK11/IL12B	5	1.19048
BP	GO:0046546	development of primary male sexual characteristics	8/141	148/18903	1.54E-05	0.000178124	0.000102181	GATA3/KITLG/KIT/TLR3/HOXA9/INHA/FSHB/INHBA	8	0.540541
BP	GO:0002089	lens morphogenesis in camera-type eye	4/141	21/18903	1.61E-05	0.000185825	0.000106599	EPHA2/MEIS1/BMP4/HIPK2	4	1.90476
BP	GO:0045600	positive regulation of fat cell differentiation	6/141	72/18903	1.61E-05	0.000185837	0.000106606	TFE3/ZFP36L1/ID2/TMEM64/PPARG/BMP2	6	0.833333
BP	GO:0051150	regulation of smooth muscle cell differentiation	5/141	43/18903	1.65E-05	0.000189146	0.000108504	KIT/SRF/BMP4/MIR221/MIR145	5	1.16279
BP	GO:0007369	gastrulation	9/141	196/18903	1.66E-05	0.000189936	0.000108957	EPHA2/SRF/TGFBR2/MMP9/BMP4/MIR221/LEF1/MIR145/INHBA	9	0.459184
BP	GO:0002831	regulation of response to biotic stimulus	12/141	361/18903	1.72E-05	0.000195753	0.000112294	STAT5B/IRF7/PRKCA/TRIB1/ISG15/PTPN11/IFI16/RPS19/PPARG/TREM2/IL12B/LTF	12	0.33241
BP	GO:0046635	positive regulation of alpha-beta T cell activation	6/141	73/18903	1.75E-05	0.000198042	0.000113607	CD81/JAK2/TGFBR2/LILRB4/MYB/IL12B	6	0.821918
BP	GO:0046637	regulation of alpha-beta T cell differentiation	6/141	73/18903	1.75E-05	0.000198042	0.000113607	GATA3/TGFBR2/LILRB4/MYB/BATF/IL12B	6	0.821918
BP	GO:1903531	negative regulation of secretion by cell	8/141	151/18903	1.78E-05	0.00020083	0.000115206	IL11/PPP3CA/PTPN11/INHA/CARTPT/UCP2/IL12B/INHBA	8	0.529801
BP	GO:0002695	negative regulation of leukocyte activation	9/141	198/18903	1.80E-05	0.000202646	0.000116248	HMGB3/INPP5D/ID2/INHA/LILRB4/BMP4/IL31RA/ADGRF5/INHBA	9	0.454545
BP	GO:0071695	anatomical structure maturation	10/141	250/18903	1.85E-05	0.000208126	0.000119392	RHEX/GATA3/PLA2G3/FLVCR1/EPAS1/PPARG/BMP2/SNX10/TRIM58/LTF	10	0.4
BP	GO:0001707	mesoderm formation	6/141	74/18903	1.89E-05	0.000210188	0.000120575	EPHA2/SRF/BMP4/LEF1/MIR145/INHBA	6	0.810811
BP	GO:0048662	negative regulation of smooth muscle cell proliferation	6/141	74/18903	1.89E-05	0.000210188	0.000120575	TRIB1/PPARG/BMP2/MEF2C/IL12B/MIR145	6	0.810811
BP	GO:0051145	smooth muscle cell differentiation	6/141	74/18903	1.89E-05	0.000210188	0.000120575	KIT/SRF/BMP4/MIR221/MEF2C/MIR145	6	0.810811
BP	GO:0001667	ameboidal-type cell migration	14/141	492/18903	1.92E-05	0.000213098	0.000122244	GATA3/KITLG/EPHA2/KIT/SRF/PRKCA/TGFBR2/PTPN11/MMP9/BMP4/PPARG/MIR221/MEF2C/MIR145	14	0.284553
BP	GO:0034104	negative regulation of tissue remodeling	4/141	22/18903	1.95E-05	0.000215267	0.000123488	INPP5D/IAPP/CARTPT/PPARG	4	1.81818
BP	GO:0072111	cell proliferation involved in kidney development	4/141	22/18903	1.95E-05	0.000215267	0.000123488	GATA3/BMP4/MYC/BMP2	4	1.81818
BP	GO:0044403	biological process involved in symbiotic interaction	11/141	307/18903	1.96E-05	0.000215267	0.000123488	EPHA2/CD81/FASN/JAK2/ITGB6/HSPA1A/HSPA1B/MIR221/LEF1/LTF/CCL3	11	0.358306
BP	GO:0048762	mesenchymal cell differentiation	10/141	252/18903	1.99E-05	0.000217404	0.000124714	TGFBR3/GATA3/KITLG/FLNA/TGFBR2/BMP4/BMP2/MIR221/LEF1/MEF2C	10	0.396825
BP	GO:0045669	positive regulation of osteoblast differentiation	6/141	75/18903	2.04E-05	0.000222837	0.000127831	PPP3CA/BMP4/BMP2/MEF2C/CCN4/LTF	6	0.8
BP	GO:0051092	positive regulation of NF-kappaB transcription factor activity	8/141	154/18903	2.05E-05	0.000222837	0.000127831	TLR2/RAB7B/TLR3/TNFSF11/TNFRSF11A/HSPA1A/HSPA1B/LTF	8	0.519481
BP	GO:0030501	positive regulation of bone mineralization	5/141	45/18903	2.07E-05	0.000222837	0.000127831	ISG15/BMP4/BMP2/MEF2C/LTF	5	1.11111
BP	GO:0046427	positive regulation of receptor signaling pathway via JAK-STAT	5/141	45/18903	2.07E-05	0.000222837	0.000127831	KIT/JAK2/MIR221/IL5/IL12B	5	1.11111
BP	GO:0062208	positive regulation of pattern recognition receptor signaling pathway	5/141	45/18903	2.07E-05	0.000222837	0.000127831	TLR2/TLR3/HSPA1A/HSPA1B/LTF	5	1.11111
BP	GO:0034612	response to tumor necrosis factor	10/141	254/18903	2.13E-05	0.000228457	0.000131055	GATA3/ZFP36L1/JAK2/TNFSF11/DCSTAMP/TNFRSF11A/HSPA1A/HSPA1B/FOS/CCL3	10	0.393701
BP	GO:0045685	regulation of glial cell differentiation	6/141	76/18903	2.20E-05	0.000235472	0.000135079	WDR1/TLR2/IL33/ID2/BMP2/TREM2	6	0.789474
BP	GO:0048332	mesoderm morphogenesis	6/141	76/18903	2.20E-05	0.000235472	0.000135079	EPHA2/SRF/BMP4/LEF1/MIR145/INHBA	6	0.789474
BP	GO:0050708	regulation of protein secretion	10/141	257/18903	2.35E-05	0.000250261	0.000143563	TLR2/JAK2/PPP3CA/PTPN11/CARTPT/PPARG/TREM2/SLC9B2/UCP2/IL12B	10	0.389105
BP	GO:0048754	branching morphogenesis of an epithelial tube	8/141	157/18903	2.36E-05	0.000250261	0.000143563	HOXB7/EPHA2/SRF/TGFBR2/BMP4/MYC/BMP2/LEF1	8	0.509554
BP	GO:0006338	chromatin remodeling	12/141	373/18903	2.37E-05	0.000250804	0.000143874	GATA3/H4C4/H4C5/H4C2/H4C11/H4C9/H4C8/MYB/H4C3/MYC/H4C12/H4C14	12	0.321716
BP	GO:0034121	regulation of toll-like receptor signaling pathway	6/141	77/18903	2.38E-05	0.000250804	0.000143874	TLR2/RAB7B/IRF7/TLR3/TREM2/LTF	6	0.779221
BP	GO:0050890	cognition	11/141	314/18903	2.41E-05	0.000254018	0.000145718	KIT/TLR2/MEIS2/SRF/THRA/CAMK4/MEF2C/NEDD9/TREM2/PDE1B/FOS	11	0.350318
BP	GO:0050767	regulation of neurogenesis	12/141	377/18903	2.63E-05	0.000276129	0.000158402	KIT/TLR2/SRF/ANXA2/IL33/PPP3CA/ID2/POU4F1/BMP2/MIR221/LEF1/TREM2	12	0.318302
BP	GO:0002437	inflammatory response to antigenic stimulus	6/141	79/18903	2.75E-05	0.000286222	0.000164192	GATA3/CD81/TREM2/IL31RA/IL12B/IL25	6	0.759494
BP	GO:0061333	renal tubule morphogenesis	6/141	79/18903	2.75E-05	0.000286222	0.000164192	HOXB7/GATA3/BMP4/MYC/BMP2/MEF2C	6	0.759494
BP	GO:2000514	regulation of CD4-positive alpha-beta T cell activation	6/141	79/18903	2.75E-05	0.000286222	0.000164192	GATA3/CD81/TGFBR2/MYB/BATF/IL12B	6	0.759494
BP	GO:0045582	positive regulation of T cell differentiation	7/141	117/18903	2.77E-05	0.000287423	0.00016488	STAT5B/GATA3/TGFBR2/LILRB4/MYB/LEF1/IL12B	7	0.598291
BP	GO:0002320	lymphoid progenitor cell differentiation	4/141	24/18903	2.81E-05	0.000289462	0.00016605	GATA3/KIT/BMP4/BATF	4	1.66667
BP	GO:0035162	embryonic hemopoiesis	4/141	24/18903	2.81E-05	0.000289462	0.00016605	GATA3/KITLG/KIT/TGFBR2	4	1.66667
BP	GO:0009612	response to mechanical stimulus	9/141	211/18903	2.97E-05	0.000304936	0.000174927	KCNQ1/KIT/MEIS2/IL33/TLR3/TGFBR2/TNFRSF11A/BGLAP/FOS	9	0.42654
BP	GO:0060541	respiratory system development	9/141	211/18903	2.97E-05	0.000304936	0.000174927	SRF/RARG/THRA/ITGB6/TGFBR2/EPAS1/BMP4/LEF1/LOX	9	0.42654
BP	GO:0042098	T cell proliferation	9/141	212/18903	3.09E-05	0.000315553	0.000181017	STAT5B/KITLG/CD81/JAK2/PPP3CA/TGFBR2/LILRB4/BMP4/IL12B	9	0.424528
BP	GO:1904894	positive regulation of receptor signaling pathway via STAT	5/141	49/18903	3.15E-05	0.000320441	0.000183821	KIT/JAK2/MIR221/IL5/IL12B	5	1.02041
BP	GO:0030522	intracellular receptor signaling pathway	10/141	266/18903	3.15E-05	0.000320441	0.000183821	PPARGC1B/IRF7/NR3C1/RARG/JAK2/THRA/HSPA1A/HSPA1B/PPARG/BMP2	10	0.37594
BP	GO:0014855	striated muscle cell proliferation	6/141	81/18903	3.17E-05	0.000321665	0.000184524	TGFBR3/JAK2/TGFBR2/MEF2C/MAPK11/FOS	6	0.740741
BP	GO:0032331	negative regulation of chondrocyte differentiation	4/141	25/18903	3.32E-05	0.000334843	0.000192083	RARG/PTPN11/BMP4/CCN4	4	1.6
BP	GO:0046641	positive regulation of alpha-beta T cell proliferation	4/141	25/18903	3.32E-05	0.000334843	0.000192083	CD81/JAK2/TGFBR2/IL12B	4	1.6
BP	GO:0042509	regulation of tyrosine phosphorylation of STAT protein	6/141	82/18903	3.40E-05	0.000341062	0.000195651	KIT/IL20/JAK2/MIR221/IL31RA/IL12B	6	0.731707
BP	GO:0048708	astrocyte differentiation	6/141	82/18903	3.40E-05	0.000341062	0.000195651	TSPAN2/ROR2/PTPN11/ID2/BMP2/TREM2	6	0.731707
BP	GO:0009314	response to radiation	13/141	452/18903	3.46E-05	0.000345526	0.000198212	GATA3/PIK3R1/KIT/MEIS2/ITGB6/TNFRSF11A/ID2/MMP9/IFI16/MYC/PDE1B/IL12B/FOS	13	0.287611
BP	GO:0032868	response to insulin	10/141	269/18903	3.47E-05	0.000345526	0.000198212	KCNQ1/PIK3R1/TLR2/ZFP36L1/TNFRSF11A/PTPN11/PPARG/BGLAP/UCP2/FOS	10	0.371747
BP	GO:0003205	cardiac chamber development	8/141	167/18903	3.67E-05	0.00036457	0.000209136	TGFBR3/GATA3/SRF/TGFBR2/POU4F1/BMP4/BMP2/MEF2C	8	0.479042
BP	GO:0051960	regulation of nervous system development	13/141	456/18903	3.79E-05	0.000375678	0.000215508	KIT/TLR2/SRF/ANXA2/RARG/IL33/PPP3CA/ID2/POU4F1/BMP2/MIR221/LEF1/TREM2	13	0.285088
BP	GO:0046887	positive regulation of hormone secretion	7/141	123/18903	3.82E-05	0.000377905	0.000216786	PLA2G3/JAK2/TNFSF11/PTPN11/INHA/PPARG/INHBA	7	0.569106
BP	GO:0043523	regulation of neuron apoptotic process	9/141	218/18903	3.84E-05	0.000378407	0.000217074	GATA3/NR3C1/PLA2G3/JAK2/POU4F1/HIPK2/MEF2C/TREM2/CCL3	9	0.412844
BP	GO:0030318	melanocyte differentiation	4/141	26/18903	3.90E-05	0.000382599	0.000219479	KITLG/KIT/MITF/MEF2C	4	1.53846
BP	GO:0033598	mammary gland epithelial cell proliferation	4/141	26/18903	3.90E-05	0.000382599	0.000219479	GATA3/EPHA2/TNFSF11/ID2	4	1.53846
BP	GO:0001837	epithelial to mesenchymal transition	8/141	169/18903	3.99E-05	0.000390297	0.000223895	TGFBR3/GATA3/FLNA/TGFBR2/BMP4/BMP2/MIR221/LEF1	8	0.473373
BP	GO:0072089	stem cell proliferation	7/141	124/18903	4.03E-05	0.000392594	0.000225212	KITLG/ZFP36L1/RARG/THPO/TGFBR2/MIR221/CD109	7	0.564516
BP	GO:0007260	tyrosine phosphorylation of STAT protein	6/141	86/18903	4.46E-05	0.000432286	0.000247982	KIT/IL20/JAK2/MIR221/IL31RA/IL12B	6	0.697674
BP	GO:0033077	T cell differentiation in thymus	6/141	86/18903	4.46E-05	0.000432286	0.000247982	STAT5B/GATA3/SRF/ZFP36L1/CAMK4/BMP4	6	0.697674
BP	GO:0007259	receptor signaling pathway via JAK-STAT	8/141	172/18903	4.52E-05	0.000437472	0.000250957	STAT5B/KIT/IL20/JAK2/MIR221/IL31RA/IL5/IL12B	8	0.465116
BP	GO:0042832	defense response to protozoan	4/141	27/18903	4.56E-05	0.000439284	0.000251996	BATF2/BATF/IRF8/IL12B	4	1.48148
BP	GO:0010572	positive regulation of platelet activation	3/141	10/18903	4.69E-05	0.000447662	0.000256802	FLNA/JAK2/GP5	3	3
BP	GO:0032819	positive regulation of natural killer cell proliferation	3/141	10/18903	4.69E-05	0.000447662	0.000256802	STAT5B/JAK2/IL12B	3	3
BP	GO:0043353	enucleate erythrocyte differentiation	3/141	10/18903	4.69E-05	0.000447662	0.000256802	ID2/TRIM58/MB	3	3
BP	GO:0001704	formation of primary germ layer	7/141	127/18903	4.69E-05	0.000447662	0.000256802	EPHA2/SRF/MMP9/BMP4/LEF1/MIR145/INHBA	7	0.551181
BP	GO:0048706	embryonic skeletal system development	7/141	128/18903	4.93E-05	0.000469384	0.000269263	HOXB8/HOXB7/HOXA7/TGFBR2/HOXA9/FLVCR1/BMP4	7	0.546875
BP	GO:0032370	positive regulation of lipid transport	6/141	88/18903	5.08E-05	0.000479185	0.000274885	ANXA2/PLA2G3/TNFSF11/TNFRSF11A/PPARG/TREM2	6	0.681818
BP	GO:0043367	CD4-positive alpha-beta T cell differentiation	6/141	88/18903	5.08E-05	0.000479185	0.000274885	NKX2-3/GATA3/MYB/BATF/LEF1/IL12B	6	0.681818
BP	GO:0055072	iron ion homeostasis	6/141	88/18903	5.08E-05	0.000479185	0.000274885	EIF2AK1/FLVCR1/EPAS1/MYC/LTF/ALAS2	6	0.681818
BP	GO:0051048	negative regulation of secretion	8/141	175/18903	5.11E-05	0.000481402	0.000276157	IL11/PPP3CA/PTPN11/INHA/CARTPT/UCP2/IL12B/INHBA	8	0.457143
BP	GO:0001562	response to protozoan	4/141	28/18903	5.28E-05	0.000495943	0.000284498	BATF2/BATF/IRF8/IL12B	4	1.42857
BP	GO:0032635	interleukin-6 production	8/141	176/18903	5.32E-05	0.000495943	0.000284498	TLR2/RAB7B/IL33/TLR3/INPP5D/PTPN11/LILRB4/TREM2	8	0.454545
BP	GO:0032675	regulation of interleukin-6 production	8/141	176/18903	5.32E-05	0.000495943	0.000284498	TLR2/RAB7B/IL33/TLR3/INPP5D/PTPN11/LILRB4/TREM2	8	0.454545
BP	GO:0050680	negative regulation of epithelial cell proliferation	8/141	176/18903	5.32E-05	0.000495943	0.000284498	TGFBR3/GATA3/CDKN1C/BMP4/PPARG/MEF2C/CD109/IL12B	8	0.454545
BP	GO:0003179	heart valve morphogenesis	5/141	55/18903	5.54E-05	0.000513618	0.000294638	GATA3/TGFBR2/BMP4/BMP2/MEF2C	5	0.909091
BP	GO:0070169	positive regulation of biomineral tissue development	5/141	55/18903	5.54E-05	0.000513618	0.000294638	ISG15/BMP4/BMP2/MEF2C/LTF	5	0.909091
BP	GO:0001659	temperature homeostasis	8/141	178/18903	5.77E-05	0.000530184	0.000304141	TFE3/PPARGC1B/JAK2/TNFSF11/THRA/TNFRSF11A/EPAS1/UCP2	8	0.449438
BP	GO:0071772	response to BMP	8/141	178/18903	5.77E-05	0.000530184	0.000304141	TGFBR3/GATA3/BMP4/HIPK2/PPARG/BMP2/LEF1/FBN1	8	0.449438
BP	GO:0071773	cellular response to BMP stimulus	8/141	178/18903	5.77E-05	0.000530184	0.000304141	TGFBR3/GATA3/BMP4/HIPK2/PPARG/BMP2/LEF1/FBN1	8	0.449438
BP	GO:0060759	regulation of response to cytokine stimulus	8/141	179/18903	6.00E-05	0.000550117	0.000315576	TLR2/IRF7/ISG15/PTPN11/HSPA1A/HSPA1B/PPARG/TREM2	8	0.446927
BP	GO:0010718	positive regulation of epithelial to mesenchymal transition	5/141	56/18903	6.05E-05	0.000551988	0.000316649	TGFBR2/BMP4/BMP2/MIR221/LEF1	5	0.892857
BP	GO:0110151	positive regulation of biomineralization	5/141	56/18903	6.05E-05	0.000551988	0.000316649	ISG15/BMP4/BMP2/MEF2C/LTF	5	0.892857
BP	GO:0060021	roof of mouth development	6/141	91/18903	6.13E-05	0.000557984	0.000320089	TGFBR3/ITGB8/ITGB6/TGFBR2/LEF1/INHBA	6	0.659341
BP	GO:0032754	positive regulation of interleukin-5 production	3/141	11/18903	6.42E-05	0.0005792	0.000332259	GATA3/IL1RL1/IL33	3	2.72727
BP	GO:0060433	bronchus development	3/141	11/18903	6.42E-05	0.0005792	0.000332259	SRF/TGFBR2/BMP4	3	2.72727
BP	GO:0090184	positive regulation of kidney development	3/141	11/18903	6.42E-05	0.0005792	0.000332259	PPP3CA/BMP4/MYC	3	2.72727
BP	GO:0008406	gonad development	9/141	233/18903	6.43E-05	0.0005792	0.000332259	STAT5B/GATA3/KITLG/KIT/TLR3/HOXA9/INHA/FSHB/INHBA	9	0.386266
BP	GO:0043409	negative regulation of MAPK cascade	8/141	181/18903	6.49E-05	0.000582846	0.000334351	CDK5RAP3/LILRB4/BMP4/MYC/PPARG/BMP2/MIR221/TREM2	8	0.441989
BP	GO:0032608	interferon-beta production	5/141	57/18903	6.59E-05	0.000587893	0.000337246	TLR2/IRF7/ISG15/TLR3/PTPN11	5	0.877193
BP	GO:0032648	regulation of interferon-beta production	5/141	57/18903	6.59E-05	0.000587893	0.000337246	TLR2/IRF7/ISG15/TLR3/PTPN11	5	0.877193
BP	GO:0038066	p38MAPK cascade	5/141	57/18903	6.59E-05	0.000587893	0.000337246	ZFP36L1/BMP4/BMP2/TREM2/MAPK11	5	0.877193
BP	GO:0050886	endocrine process	6/141	93/18903	6.93E-05	0.000616166	0.000353465	KCNQ1/GATA3/PTPN11/INHA/PPARG/INHBA	6	0.645161
BP	GO:0001541	ovarian follicle development	5/141	58/18903	7.17E-05	0.000636333	0.000365034	KITLG/KIT/INHA/FSHB/INHBA	5	0.862069
BP	GO:0045137	development of primary sexual characteristics	9/141	238/18903	7.57E-05	0.000669906	0.000384293	STAT5B/GATA3/KITLG/KIT/TLR3/HOXA9/INHA/FSHB/INHBA	9	0.378151
BP	GO:0016032	viral process	12/141	421/18903	7.63E-05	0.00067361	0.000386417	EPHA2/IRF7/CD81/ISG15/ITGB6/HSPA1A/IFI16/HSPA1B/MIR221/LEF1/LTF/CCL3	12	0.285036
BP	GO:0045604	regulation of epidermal cell differentiation	5/141	59/18903	7.79E-05	0.000685981	0.000393514	ZFP36L1/IL20/HOXA7/BMP4/CD109	5	0.847458
BP	GO:0060390	regulation of SMAD protein signal transduction	4/141	31/18903	7.98E-05	0.000701156	0.000402219	JAK2/BMP4/PPARG/BMP2	4	1.29032
BP	GO:0045088	regulation of innate immune response	9/141	240/18903	8.07E-05	0.00070719	0.000405681	STAT5B/IRF7/ISG15/PTPN11/IFI16/RPS19/PPARG/TREM2/IL12B	9	0.375
BP	GO:0002221	pattern recognition receptor signaling pathway	8/141	187/18903	8.15E-05	0.000712747	0.000408869	TLR2/RAB7B/IRF7/TLR3/HSPA1A/HSPA1B/TREM2/LTF	8	0.427807
BP	GO:0097193	intrinsic apoptotic signaling pathway	10/141	298/18903	8.17E-05	0.000712861	0.000408934	EPHA2/PIK3R1/JAK2/MMP9/POU4F1/HSPA1A/IFI16/MYC/HIPK2/TREM2	10	0.33557
BP	GO:0072080	nephron tubule development	6/141	96/18903	8.27E-05	0.000717658	0.000411686	HOXB7/GATA3/BMP4/MYC/BMP2/MEF2C	6	0.625
BP	GO:0001655	urogenital system development	11/141	360/18903	8.31E-05	0.000717658	0.000411686	HOXB7/GATA3/RARG/PPP3CA/HOXA9/MMP9/BMP4/MYC/BMP2/MEF2C/FBN1	11	0.305556
BP	GO:0003002	regionalization	11/141	360/18903	8.31E-05	0.000717658	0.000411686	HOXB8/HOXB7/SRF/RARG/HOXA7/HOXA9/BMP4/HIPK2/BMP2/LEF1/MEF2C	11	0.305556
BP	GO:0002703	regulation of leukocyte mediated immunity	9/141	241/18903	8.33E-05	0.000717658	0.000411686	STAT5B/GATA3/KIT/CD81/PLA2G3/TLR3/LILRB4/TREM2/IL12B	9	0.373444
BP	GO:0048738	cardiac muscle tissue development	9/141	241/18903	8.33E-05	0.000717658	0.000411686	TGFBR3/SRF/TGFBR2/ID2/POU4F1/BMP4/BMP2/MEF2C/MAPK11	9	0.373444
BP	GO:0061138	morphogenesis of a branching epithelium	8/141	188/18903	8.46E-05	0.000727292	0.000417212	HOXB7/EPHA2/SRF/TGFBR2/BMP4/MYC/BMP2/LEF1	8	0.425532
BP	GO:0032817	regulation of natural killer cell proliferation	3/141	12/18903	8.51E-05	0.000727677	0.000417433	STAT5B/JAK2/IL12B	3	2.5
BP	GO:1903977	positive regulation of glial cell migration	3/141	12/18903	8.51E-05	0.000727677	0.000417433	MIR221/TREM2/CCL3	3	2.5
BP	GO:0060993	kidney morphogenesis	6/141	97/18903	8.76E-05	0.000747498	0.000428804	HOXB7/GATA3/PPP3CA/BMP4/MYC/BMP2	6	0.618557
BP	GO:0051896	regulation of protein kinase B signaling	8/141	189/18903	8.78E-05	0.000747498	0.000428804	GATA3/EPHA2/TNFSF11/THPO/IAPP/MIR221/MIR145/CCL3	8	0.42328
BP	GO:0061037	negative regulation of cartilage development	4/141	32/18903	9.07E-05	0.000770079	0.000441757	RARG/PTPN11/BMP4/CCN4	4	1.25
BP	GO:0021700	developmental maturation	10/141	304/18903	9.64E-05	0.000816393	0.000468325	RHEX/GATA3/PLA2G3/FLVCR1/EPAS1/PPARG/BMP2/SNX10/TRIM58/LTF	10	0.328947
BP	GO:0009755	hormone-mediated signaling pathway	8/141	192/18903	9.80E-05	0.000823843	0.000472599	PPARGC1B/NR3C1/RARG/JAK2/THRA/PTPN11/BMP4/PPARG	8	0.416667
BP	GO:0031099	regeneration	8/141	192/18903	9.80E-05	0.000823843	0.000472599	TGFBR3/FLNA/CD81/JAK2/PPP3CA/TGFBR2/MIR221/UCP2	8	0.416667
BP	GO:0030512	negative regulation of transforming growth factor beta receptor signaling pathway	6/141	99/18903	9.82E-05	0.000823843	0.000472599	TGFBR3/HSPA1A/PPARG/BMP2/CD109/FBN1	6	0.606061
BP	GO:0061326	renal tubule development	6/141	99/18903	9.82E-05	0.000823843	0.000472599	HOXB7/GATA3/BMP4/MYC/BMP2/MEF2C	6	0.606061
BP	GO:0071692	protein localization to extracellular region	11/141	368/18903	0.000100895	0.000844671	0.000484547	TLR2/JAK2/PPP3CA/PTPN11/CARTPT/PPARG/TREM2/SLC9B2/UCP2/FBN1/IL12B	11	0.298913
BP	GO:0048799	animal organ maturation	4/141	33/18903	0.0001026	0.000854921	0.000490427	GATA3/BMP2/SNX10/LTF	4	1.21212
BP	GO:0071353	cellular response to interleukin-4	4/141	33/18903	0.0001026	0.000854921	0.000490427	GATA3/FASN/DCSTAMP/LEF1	4	1.21212
BP	GO:0031663	lipopolysaccharide-mediated signaling pathway	5/141	63/18903	0.000106777	0.000881464	0.000505653	TLR2/PRKCA/TRIB1/LTF/CCL3	5	0.793651
BP	GO:0032481	positive regulation of type I interferon production	5/141	63/18903	0.000106777	0.000881464	0.000505653	TLR2/IRF7/ISG15/TLR3/PTPN11	5	0.793651
BP	GO:0032615	interleukin-12 production	5/141	63/18903	0.000106777	0.000881464	0.000505653	TLR2/TLR3/IRF8/MAPK11/IL12B	5	0.793651
BP	GO:0032655	regulation of interleukin-12 production	5/141	63/18903	0.000106777	0.000881464	0.000505653	TLR2/TLR3/IRF8/MAPK11/IL12B	5	0.793651
BP	GO:0014065	phosphatidylinositol 3-kinase signaling	7/141	145/18903	0.000108477	0.000893426	0.000512515	GATA3/PIK3R1/KIT/ZFP36L1/ROR2/JAK2/TREM2	7	0.482759
BP	GO:0032872	regulation of stress-activated MAPK cascade	8/141	195/18903	0.000109135	0.000896769	0.000514433	MTURN/TLR3/TNFSF11/BMP4/MYC/HIPK2/BMP2/TREM2	8	0.410256
BP	GO:0000768	syncytium formation by plasma membrane fusion	5/141	64/18903	0.000115136	0.000941735	0.000540228	CD81/SH3PXD2A/DCSTAMP/TREM2/CD109	5	0.78125
BP	GO:0140253	cell-cell fusion	5/141	64/18903	0.000115136	0.000941735	0.000540228	CD81/SH3PXD2A/DCSTAMP/TREM2/CD109	5	0.78125
BP	GO:1905207	regulation of cardiocyte differentiation	4/141	34/18903	0.00011561	0.00094344	0.000541206	BMP4/BMP2/MEF2C/MIR145	4	1.17647
BP	GO:0070302	regulation of stress-activated protein kinase signaling cascade	8/141	198/18903	0.0001213	0.000987613	0.000566546	MTURN/TLR3/TNFSF11/BMP4/MYC/HIPK2/BMP2/TREM2	8	0.40404
BP	GO:0003170	heart valve development	5/141	65/18903	0.000123989	0.0010049	0.000576464	GATA3/TGFBR2/BMP4/BMP2/MEF2C	5	0.769231
BP	GO:0060760	positive regulation of response to cytokine stimulus	5/141	65/18903	0.000123989	0.0010049	0.000576464	TLR2/IRF7/HSPA1A/HSPA1B/TREM2	5	0.769231
BP	GO:0051402	neuron apoptotic process	9/141	255/18903	0.000127908	0.00103431	0.000593334	GATA3/NR3C1/PLA2G3/JAK2/POU4F1/HIPK2/MEF2C/TREM2/CCL3	9	0.352941
BP	GO:0043393	regulation of protein binding	8/141	200/18903	0.000130017	0.00104898	0.000601752	TGFBR3/ANXA2/TNFSF11/MMP9/BMP4/HIPK2/BMP2/LOX	8	0.4
BP	GO:0045682	regulation of epidermis development	5/141	66/18903	0.000133354	0.00107105	0.000614406	ZFP36L1/IL20/HOXA7/BMP4/CD109	5	0.757576
BP	GO:0060675	ureteric bud morphogenesis	5/141	66/18903	0.000133354	0.00107105	0.000614406	HOXB7/GATA3/BMP4/MYC/BMP2	5	0.757576
BP	GO:0008585	female gonad development	6/141	105/18903	0.000135945	0.00108451	0.000622133	STAT5B/KITLG/KIT/INHA/FSHB/INHBA	6	0.571429
BP	GO:0032479	regulation of type I interferon production	6/141	105/18903	0.000135945	0.00108451	0.000622133	TLR2/IRF7/ISG15/TLR3/PTPN11/IRF8	6	0.571429
BP	GO:0032606	type I interferon production	6/141	105/18903	0.000135945	0.00108451	0.000622133	TLR2/IRF7/ISG15/TLR3/PTPN11/IRF8	6	0.571429
BP	GO:0042326	negative regulation of phosphorylation	11/141	381/18903	0.000136872	0.00108946	0.000624973	TRIB1/CDK5RAP3/CDKN1C/INHA/LILRB4/BMP4/PPARG/BMP2/CD109/SLC4A1/INHBA	11	0.288714
BP	GO:0032306	regulation of prostaglandin secretion	3/141	14/18903	0.000139236	0.00110089	0.000631527	PLA2G3/TNFSF11/TNFRSF11A	3	2.14286
BP	GO:0032308	positive regulation of prostaglandin secretion	3/141	14/18903	0.000139236	0.00110089	0.000631527	PLA2G3/TNFSF11/TNFRSF11A	3	2.14286
BP	GO:0035630	bone mineralization involved in bone maturation	3/141	14/18903	0.000139236	0.00110089	0.000631527	BMP2/SNX10/LTF	3	2.14286
BP	GO:0003007	heart morphogenesis	9/141	258/18903	0.000139694	0.00110206	0.0006322	TGFBR3/GATA3/FLNA/SRF/TGFBR2/POU4F1/BMP4/BMP2/MEF2C	9	0.348837
BP	GO:0072171	mesonephric tubule morphogenesis	5/141	67/18903	0.000143251	0.00112534	0.000645551	HOXB7/GATA3/BMP4/MYC/BMP2	5	0.746269
BP	GO:2000146	negative regulation of cell motility	11/141	383/18903	0.000143276	0.00112534	0.000645551	GATA3/SRF/TRIB1/IL33/HOXA7/MITF/PPARG/MIR221/MEF2C/NEDD9/MIR145	11	0.287206
BP	GO:0001763	morphogenesis of a branching structure	8/141	203/18903	0.000144059	0.00112899	0.000647646	HOXB7/EPHA2/SRF/TGFBR2/BMP4/MYC/BMP2/LEF1	8	0.394089
BP	GO:0010922	positive regulation of phosphatase activity	4/141	36/18903	0.000145155	0.00113508	0.000651143	PPARGC1B/JAK2/BMP2/MEF2C	4	1.11111
BP	GO:0072006	nephron development	7/141	152/18903	0.00014551	0.00113536	0.0006513	HOXB7/GATA3/PPP3CA/BMP4/MYC/BMP2/MEF2C	7	0.460526
BP	GO:0010717	regulation of epithelial to mesenchymal transition	6/141	107/18903	0.000150815	0.00117162	0.0006721	GATA3/TGFBR2/BMP4/BMP2/MIR221/LEF1	6	0.560748
BP	GO:0014013	regulation of gliogenesis	6/141	107/18903	0.000150815	0.00117162	0.0006721	TLR2/IL33/ID2/BMP2/MIR221/TREM2	6	0.560748
BP	GO:0006949	syncytium formation	5/141	68/18903	0.000153701	0.00118884	0.00068198	CD81/SH3PXD2A/DCSTAMP/TREM2/CD109	5	0.735294
BP	GO:0042093	T-helper cell differentiation	5/141	68/18903	0.000153701	0.00118884	0.00068198	GATA3/MYB/BATF/LEF1/IL12B	5	0.735294
BP	GO:0050931	pigment cell differentiation	4/141	37/18903	0.000161812	0.00124887	0.000716416	KITLG/KIT/MITF/MEF2C	4	1.08108
BP	GO:0032368	regulation of lipid transport	7/141	155/18903	0.000164236	0.00126311	0.000724587	ANXA2/PLA2G3/TNFSF11/TNFRSF11A/PTPN11/PPARG/TREM2	7	0.451613
BP	GO:0002285	lymphocyte activation involved in immune response	8/141	207/18903	0.000164704	0.00126311	0.000724587	NKX2-3/GATA3/CD81/MYB/BATF/IRF8/LEF1/IL12B	8	0.386473
BP	GO:0014015	positive regulation of gliogenesis	5/141	69/18903	0.000164723	0.00126311	0.000724587	TLR2/IL33/ID2/BMP2/MIR221	5	0.724638
BP	GO:1901214	regulation of neuron death	10/141	325/18903	0.000166287	0.00127236	0.000729893	GATA3/NR3C1/PLA2G3/JAK2/POU4F1/HIPK2/MEF2C/TREM2/FOS/CCL3	10	0.307692
BP	GO:0046545	development of primary female sexual characteristics	6/141	109/18903	0.000166945	0.00127465	0.000731208	STAT5B/KITLG/KIT/INHA/FSHB/INHBA	6	0.550459
BP	GO:0001787	natural killer cell proliferation	3/141	15/18903	0.000173095	0.00131036	0.000751692	STAT5B/JAK2/IL12B	3	2
BP	GO:0043129	surfactant homeostasis	3/141	15/18903	0.000173095	0.00131036	0.000751692	ITGB6/EPAS1/ADGRF5	3	2
BP	GO:0097531	mast cell migration	3/141	15/18903	0.000173095	0.00131036	0.000751692	STAT5B/KITLG/KIT	3	2
BP	GO:1901722	regulation of cell proliferation involved in kidney development	3/141	15/18903	0.000173095	0.00131036	0.000751692	GATA3/BMP4/MYC	3	2
BP	GO:0002294	CD4-positive alpha-beta T cell differentiation involved in immune response	5/141	70/18903	0.000176339	0.00133209	0.000764157	GATA3/MYB/BATF/LEF1/IL12B	5	0.714286
BP	GO:0071496	cellular response to external stimulus	10/141	328/18903	0.000179111	0.00135016	0.000774524	SRF/IL33/TLR3/TNFRSF11A/CARTPT/IFI16/KLF10/BGLAP/UCP2/FOS	10	0.304878
BP	GO:0042092	type 2 immune response	4/141	38/18903	0.000179807	0.00135255	0.000775891	GATA3/CD81/IL33/BATF	4	1.05263
BP	GO:0001678	cellular glucose homeostasis	7/141	158/18903	0.000184867	0.00138475	0.000794366	PIK3R1/SRF/PPP3CA/CARTPT/TREM2/SLC9B2/UCP2	7	0.443038
BP	GO:0090101	negative regulation of transmembrane receptor protein serine/threonine kinase signaling pathway	7/141	158/18903	0.000184867	0.00138475	0.000794366	TGFBR3/HSPA1A/HIPK2/PPARG/BMP2/CD109/FBN1	7	0.443038
BP	GO:0042594	response to starvation	8/141	211/18903	0.000187729	0.0014007	0.000803514	EIF2AK1/TNFRSF11A/CARTPT/IFI16/KLF10/BGLAP/UCP2/FOS	8	0.379147
BP	GO:0002287	alpha-beta T cell activation involved in immune response	5/141	71/18903	0.000188571	0.0014007	0.000803514	GATA3/MYB/BATF/LEF1/IL12B	5	0.704225
BP	GO:0002293	alpha-beta T cell differentiation involved in immune response	5/141	71/18903	0.000188571	0.0014007	0.000803514	GATA3/MYB/BATF/LEF1/IL12B	5	0.704225
BP	GO:0003208	cardiac ventricle morphogenesis	5/141	71/18903	0.000188571	0.0014007	0.000803514	TGFBR3/GATA3/TGFBR2/POU4F1/MEF2C	5	0.704225
BP	GO:0035051	cardiocyte differentiation	7/141	159/18903	0.000192192	0.00142463	0.000817239	TGFBR3/SRF/BMP4/BMP2/MEF2C/MIR145/INHBA	7	0.440252
BP	GO:0045616	regulation of keratinocyte differentiation	4/141	39/18903	0.000199203	0.00147352	0.000845289	ZFP36L1/IL20/HOXA7/CD109	4	1.02564
BP	GO:0007229	integrin-mediated signaling pathway	6/141	113/18903	0.000203285	0.00149749	0.000859037	FLNA/ITGB8/ISG15/ITGB6/PTPN11/NEDD9	6	0.530973
BP	GO:1905954	positive regulation of lipid localization	6/141	113/18903	0.000203285	0.00149749	0.000859037	ANXA2/PLA2G3/TNFSF11/TNFRSF11A/PPARG/TREM2	6	0.530973
BP	GO:0031348	negative regulation of defense response	9/141	272/18903	0.000207402	0.00152466	0.000874626	GATA3/ISG15/IFI16/RPS19/PPARG/MIR221/TREM2/IL12B/MIR145	9	0.330882
BP	GO:0043249	erythrocyte maturation	3/141	16/18903	0.000211878	0.00154797	0.000887995	RHEX/FLVCR1/TRIM58	3	1.875
BP	GO:0045779	negative regulation of bone resorption	3/141	16/18903	0.000211878	0.00154797	0.000887995	INPP5D/IAPP/CARTPT	3	1.875
BP	GO:1902033	regulation of hematopoietic stem cell proliferation	3/141	16/18903	0.000211878	0.00154797	0.000887995	KITLG/THPO/MIR221	3	1.875
BP	GO:0002067	glandular epithelial cell differentiation	5/141	73/18903	0.000214965	0.00156731	0.00089909	FASN/RARG/BMP4/BMP2/IL31RA	5	0.684932
BP	GO:0035886	vascular associated smooth muscle cell differentiation	4/141	40/18903	0.000220062	0.00159792	0.000916651	KIT/SRF/MIR221/MIR145	4	1
BP	GO:0090278	negative regulation of peptide hormone secretion	4/141	40/18903	0.000220062	0.00159792	0.000916651	PPP3CA/PTPN11/CARTPT/UCP2	4	1
BP	GO:1904892	regulation of receptor signaling pathway via STAT	6/141	115/18903	0.000223653	0.00162069	0.00092971	KIT/JAK2/PPARG/MIR221/IL5/IL12B	6	0.521739
BP	GO:0002832	negative regulation of response to biotic stimulus	6/141	116/18903	0.000234423	0.00168841	0.000968561	TRIB1/ISG15/IFI16/RPS19/PPARG/LTF	6	0.517241
BP	GO:0051702	biological process involved in interaction with symbiont	6/141	116/18903	0.000234423	0.00168841	0.000968561	FASN/JAK2/MIR221/LEF1/LTF/CCL3	6	0.517241
BP	GO:0072009	nephron epithelium development	6/141	116/18903	0.000234423	0.00168841	0.000968561	HOXB7/GATA3/BMP4/MYC/BMP2/MEF2C	6	0.517241
BP	GO:0002792	negative regulation of peptide secretion	4/141	41/18903	0.000242449	0.00173918	0.000997685	PPP3CA/PTPN11/CARTPT/UCP2	4	0.97561
BP	GO:0150077	regulation of neuroinflammatory response	4/141	41/18903	0.000242449	0.00173918	0.000997685	IL33/MMP9/TREM2/CCL3	4	0.97561
BP	GO:0072078	nephron tubule morphogenesis	5/141	75/18903	0.000244084	0.00174738	0.00100239	HOXB7/GATA3/BMP4/MYC/BMP2	5	0.666667
BP	GO:0043406	positive regulation of MAP kinase activity	6/141	117/18903	0.000245596	0.00175468	0.00100658	KITLG/KIT/ROR2/TNFSF11/TNFRSF11A/MEF2C	6	0.512821
BP	GO:0051250	negative regulation of lymphocyte activation	7/141	166/18903	0.000250299	0.0017847	0.0010238	HMGB3/INPP5D/ID2/INHA/LILRB4/BMP4/INHBA	7	0.421687
BP	GO:0016202	regulation of striated muscle tissue development	3/141	17/18903	0.000255877	0.00181719	0.00104243	BMP4/LEF1/LOX	3	1.76471
BP	GO:0048875	chemical homeostasis within a tissue	3/141	17/18903	0.000255877	0.00181719	0.00104243	ITGB6/EPAS1/ADGRF5	3	1.76471
BP	GO:0002286	T cell activation involved in immune response	6/141	118/18903	0.000257185	0.00182284	0.00104567	GATA3/CD81/MYB/BATF/LEF1/IL12B	6	0.508475
BP	GO:0001959	regulation of cytokine-mediated signaling pathway	7/141	167/18903	0.000259645	0.00183297	0.00105149	IRF7/ISG15/PTPN11/HSPA1A/HSPA1B/PPARG/TREM2	7	0.419162
BP	GO:0030509	BMP signaling pathway	7/141	167/18903	0.000259645	0.00183297	0.00105149	TGFBR3/BMP4/HIPK2/PPARG/BMP2/LEF1/FBN1	7	0.419162
BP	GO:0010463	mesenchymal cell proliferation	4/141	42/18903	0.000266428	0.00187713	0.00107682	TGFBR2/BMP4/MYC/BMP2	4	0.952381
BP	GO:0032729	positive regulation of interferon-gamma production	5/141	77/18903	0.000276107	0.00193765	0.00111154	ISG15/TLR3/JAK2/IRF8/IL12B	5	0.649351
BP	GO:0072088	nephron epithelium morphogenesis	5/141	77/18903	0.000276107	0.00193765	0.00111154	HOXB7/GATA3/BMP4/MYC/BMP2	5	0.649351
BP	GO:0051897	positive regulation of protein kinase B signaling	6/141	120/18903	0.000281651	0.00197267	0.00113162	GATA3/TNFSF11/THPO/IAPP/MIR221/CCL3	6	0.5
BP	GO:0007517	muscle organ development	10/141	348/18903	0.000287748	0.00201141	0.00115385	TGFBR3/PPP3CA/POU4F1/BMP4/BMP2/LEF1/MEF2C/MIR145/LOX/FOS	10	0.287356
BP	GO:0007596	blood coagulation	8/141	225/18903	0.00029012	0.00202401	0.00116108	FLNA/SRF/PRKCA/ANXA2/JAK2/MPL/GP5/SLC4A1	8	0.355556
BP	GO:0045622	regulation of T-helper cell differentiation	4/141	43/18903	0.000292064	0.00202566	0.00116202	GATA3/MYB/BATF/IL12B	4	0.930233
BP	GO:0045687	positive regulation of glial cell differentiation	4/141	43/18903	0.000292064	0.00202566	0.00116202	TLR2/IL33/ID2/BMP2	4	0.930233
BP	GO:0071364	cellular response to epidermal growth factor stimulus	4/141	43/18903	0.000292064	0.00202566	0.00116202	STAT5B/ZFP36L1/PTPN11/FOS	4	0.930233
BP	GO:0002830	positive regulation of type 2 immune response	3/141	18/18903	0.000305379	0.00208949	0.00119864	GATA3/CD81/IL33	3	1.66667
BP	GO:0003128	heart field specification	3/141	18/18903	0.000305379	0.00208949	0.00119864	BMP4/BMP2/MEF2C	3	1.66667
BP	GO:0032310	prostaglandin secretion	3/141	18/18903	0.000305379	0.00208949	0.00119864	PLA2G3/TNFSF11/TNFRSF11A	3	1.66667
BP	GO:0033033	negative regulation of myeloid cell apoptotic process	3/141	18/18903	0.000305379	0.00208949	0.00119864	STAT5B/KITLG/IRF7	3	1.66667
BP	GO:0046851	negative regulation of bone remodeling	3/141	18/18903	0.000305379	0.00208949	0.00119864	INPP5D/IAPP/CARTPT	3	1.66667
BP	GO:0051770	positive regulation of nitric-oxide synthase biosynthetic process	3/141	18/18903	0.000305379	0.00208949	0.00119864	TLR2/IL33/JAK2	3	1.66667
BP	GO:0150078	positive regulation of neuroinflammatory response	3/141	18/18903	0.000305379	0.00208949	0.00119864	IL33/TREM2/CCL3	3	1.66667
BP	GO:0040013	negative regulation of locomotion	11/141	419/18903	0.000310518	0.00212058	0.00121647	GATA3/SRF/TRIB1/IL33/HOXA7/MITF/PPARG/MIR221/MEF2C/NEDD9/MIR145	11	0.26253
BP	GO:0002292	T cell differentiation involved in immune response	5/141	79/18903	0.000311223	0.00212132	0.0012169	GATA3/MYB/BATF/LEF1/IL12B	5	0.632911
BP	GO:0046640	regulation of alpha-beta T cell proliferation	4/141	44/18903	0.000319422	0.00217305	0.00124657	CD81/JAK2/TGFBR2/IL12B	4	0.909091
BP	GO:0002224	toll-like receptor signaling pathway	6/141	123/18903	0.000321738	0.00218046	0.00125083	TLR2/RAB7B/IRF7/TLR3/TREM2/LTF	6	0.487805
BP	GO:0022612	gland morphogenesis	6/141	123/18903	0.000321738	0.00218046	0.00125083	NKX2-3/EPHA2/NR3C1/RARG/TGFBR2/BMP4	6	0.487805
BP	GO:0071902	positive regulation of protein serine/threonine kinase activity	8/141	229/18903	0.000326561	0.00220894	0.00126716	KITLG/KIT/ROR2/TNFSF11/TNFRSF11A/BMP2/MEF2C/LTF	8	0.349345
BP	GO:0072028	nephron morphogenesis	5/141	80/18903	0.00033	0.00222797	0.00127808	HOXB7/GATA3/BMP4/MYC/BMP2	5	0.625
BP	GO:0046660	female sex differentiation	6/141	124/18903	0.00033605	0.00226146	0.00129729	STAT5B/KITLG/KIT/INHA/FSHB/INHBA	6	0.483871
BP	GO:0050817	coagulation	8/141	230/18903	0.000336232	0.00226146	0.00129729	FLNA/SRF/PRKCA/ANXA2/JAK2/MPL/GP5/SLC4A1	8	0.347826
BP	GO:0009267	cellular response to starvation	7/141	175/18903	0.000344978	0.0023106	0.00132548	TNFRSF11A/CARTPT/IFI16/KLF10/BGLAP/UCP2/FOS	7	0.4
BP	GO:0002685	regulation of leukocyte migration	8/141	231/18903	0.000346136	0.0023106	0.00132548	KITLG/PIK3R1/CD81/IL33/HOXA7/NEDD9/TREM2/CCL3	8	0.34632
BP	GO:0007599	hemostasis	8/141	231/18903	0.000346136	0.0023106	0.00132548	FLNA/SRF/PRKCA/ANXA2/JAK2/MPL/GP5/SLC4A1	8	0.34632
BP	GO:0031669	cellular response to nutrient levels	8/141	231/18903	0.000346136	0.0023106	0.00132548	SRF/TNFRSF11A/CARTPT/IFI16/KLF10/BGLAP/UCP2/FOS	8	0.34632
BP	GO:2000516	positive regulation of CD4-positive alpha-beta T cell activation	4/141	45/18903	0.000348569	0.00232175	0.00133187	CD81/TGFBR2/MYB/IL12B	4	0.888889
BP	GO:0001570	vasculogenesis	5/141	81/18903	0.000349623	0.00232175	0.00133187	TGFBR3/EPHA2/ZFP36L1/ITGB8/TGFBR2	5	0.617284
BP	GO:0010632	regulation of epithelial cell migration	9/141	292/18903	0.000349763	0.00232175	0.00133187	GATA3/EPHA2/PRKCA/TGFBR2/MMP9/BMP4/PPARG/MIR221/MEF2C	9	0.308219
BP	GO:0003231	cardiac ventricle development	6/141	126/18903	0.000366168	0.00242612	0.00139175	TGFBR3/GATA3/TGFBR2/POU4F1/BMP4/MEF2C	6	0.47619
BP	GO:0009306	protein secretion	10/141	359/18903	0.000368019	0.00243385	0.00139618	TLR2/JAK2/PPP3CA/PTPN11/CARTPT/PPARG/TREM2/SLC9B2/UCP2/IL12B	10	0.278552
BP	GO:0051149	positive regulation of muscle cell differentiation	5/141	82/18903	0.000370116	0.00244318	0.00140153	KIT/BMP4/MEF2C/MAPK11/MIR145	5	0.609756
BP	GO:0035592	establishment of protein localization to extracellular region	10/141	360/18903	0.000376161	0.002478	0.00142151	TLR2/JAK2/PPP3CA/PTPN11/CARTPT/PPARG/TREM2/SLC9B2/UCP2/IL12B	10	0.277778
BP	GO:0009743	response to carbohydrate	8/141	234/18903	0.000377284	0.002478	0.00142151	SRF/ZFP36L1/PPP3CA/TGFBR2/MIR221/TREM2/SLC9B2/UCP2	8	0.34188
BP	GO:0042088	T-helper 1 type immune response	4/141	46/18903	0.00037957	0.002478	0.00142151	IL1RL1/IL33/LEF1/IL12B	4	0.869565
BP	GO:0046006	regulation of activated T cell proliferation	4/141	46/18903	0.00037957	0.002478	0.00142151	STAT5B/PPP3CA/LILRB4/IL12B	4	0.869565
BP	GO:0060443	mammary gland morphogenesis	4/141	46/18903	0.00037957	0.002478	0.00142151	EPHA2/NR3C1/TGFBR2/BMP4	4	0.869565
BP	GO:1901861	regulation of muscle tissue development	4/141	46/18903	0.00037957	0.002478	0.00142151	BMP4/LEF1/MEF2C/LOX	4	0.869565
BP	GO:0048015	phosphatidylinositol-mediated signaling	7/141	178/18903	0.000382247	0.0024909	0.00142891	GATA3/PIK3R1/KIT/ZFP36L1/ROR2/JAK2/TREM2	7	0.393258
BP	GO:0009913	epidermal cell differentiation	8/141	235/18903	0.00038816	0.00252482	0.00144836	KCNQ1/EPHA2/ZFP36L1/IL20/HOXA7/PPP3CA/BMP4/CD109	8	0.340426
BP	GO:0090276	regulation of peptide hormone secretion	7/141	179/18903	0.000395362	0.00256697	0.00147254	JAK2/TNFSF11/PPP3CA/PTPN11/CARTPT/SLC9B2/UCP2	7	0.391061
BP	GO:0035265	organ growth	7/141	180/18903	0.000408835	0.00264961	0.00151995	TGFBR3/RARG/TGFBR2/PTPN11/FLVCR1/MEF2C/MAPK11	7	0.388889
BP	GO:0046633	alpha-beta T cell proliferation	4/141	47/18903	0.000412494	0.00266248	0.00152733	CD81/JAK2/TGFBR2/IL12B	4	0.851064
BP	GO:0070849	response to epidermal growth factor	4/141	47/18903	0.000412494	0.00266248	0.00152733	STAT5B/ZFP36L1/PTPN11/FOS	4	0.851064
BP	GO:0010921	regulation of phosphatase activity	5/141	84/18903	0.000413813	0.00266248	0.00152733	PPARGC1B/CDK5RAP3/JAK2/BMP2/MEF2C	5	0.595238
BP	GO:0051851	modulation by host of symbiont process	5/141	84/18903	0.000413813	0.00266248	0.00152733	FASN/MIR221/LEF1/LTF/CCL3	5	0.595238
BP	GO:0015732	prostaglandin transport	3/141	20/18903	0.000421996	0.00268598	0.00154082	PLA2G3/TNFSF11/TNFRSF11A	3	1.5
BP	GO:0060749	mammary gland alveolus development	3/141	20/18903	0.000421996	0.00268598	0.00154082	TNFSF11/TNFRSF11A/ID2	3	1.5
BP	GO:0061377	mammary gland lobule development	3/141	20/18903	0.000421996	0.00268598	0.00154082	TNFSF11/TNFRSF11A/ID2	3	1.5
BP	GO:1900221	regulation of amyloid-beta clearance	3/141	20/18903	0.000421996	0.00268598	0.00154082	SRF/PLA2G3/TREM2	3	1.5
BP	GO:1903975	regulation of glial cell migration	3/141	20/18903	0.000421996	0.00268598	0.00154082	MIR221/TREM2/CCL3	3	1.5
BP	GO:1905209	positive regulation of cardiocyte differentiation	3/141	20/18903	0.000421996	0.00268598	0.00154082	BMP4/MEF2C/MIR145	3	1.5
BP	GO:0032874	positive regulation of stress-activated MAPK cascade	6/141	130/18903	0.000432719	0.00274931	0.00157715	MTURN/TLR3/TNFSF11/BMP4/HIPK2/BMP2	6	0.461538
BP	GO:0002791	regulation of peptide secretion	7/141	182/18903	0.000436882	0.00276215	0.00158451	JAK2/TNFSF11/PPP3CA/PTPN11/CARTPT/SLC9B2/UCP2	7	0.384615
BP	GO:0048017	inositol lipid-mediated signaling	7/141	182/18903	0.000436882	0.00276215	0.00158451	GATA3/PIK3R1/KIT/ZFP36L1/ROR2/JAK2/TREM2	7	0.384615
BP	GO:0008306	associative learning	5/141	85/18903	0.000437069	0.00276215	0.00158451	KIT/MEIS2/SRF/PDE1B/FOS	5	0.588235
BP	GO:0043588	skin development	9/141	302/18903	0.000446707	0.0028026	0.00160771	EPHA2/SRF/ZFP36L1/IL20/HOXA7/ITGB6/PPP3CA/CD109/INHBA	9	0.298013
BP	GO:0030336	negative regulation of cell migration	10/141	368/18903	0.000446872	0.0028026	0.00160771	SRF/TRIB1/IL33/HOXA7/MITF/PPARG/MIR221/MEF2C/NEDD9/MIR145	10	0.271739
BP	GO:0070997	neuron death	10/141	368/18903	0.000446872	0.0028026	0.00160771	GATA3/NR3C1/PLA2G3/JAK2/POU4F1/HIPK2/MEF2C/TREM2/FOS/CCL3	10	0.271739
BP	GO:0035850	epithelial cell differentiation involved in kidney development	4/141	48/18903	0.000447407	0.0028026	0.00160771	GATA3/MMP9/BMP4/MEF2C	4	0.833333
BP	GO:0060976	coronary vasculature development	4/141	48/18903	0.000447407	0.0028026	0.00160771	TGFBR3/SRF/BMP4/MIR145	4	0.833333
BP	GO:0032092	positive regulation of protein binding	5/141	86/18903	0.000461296	0.00288452	0.00165471	ANXA2/MMP9/BMP4/HIPK2/BMP2	5	0.581395
BP	GO:0050728	negative regulation of inflammatory response	7/141	184/18903	0.000466446	0.00290651	0.00166732	GATA3/RPS19/PPARG/MIR221/TREM2/IL12B/MIR145	7	0.380435
BP	GO:0090087	regulation of peptide transport	7/141	184/18903	0.000466446	0.00290651	0.00166732	JAK2/TNFSF11/PPP3CA/PTPN11/CARTPT/SLC9B2/UCP2	7	0.380435
BP	GO:0045936	negative regulation of phosphate metabolic process	11/141	440/18903	0.000468736	0.00290932	0.00166894	TRIB1/CDK5RAP3/CDKN1C/INHA/LILRB4/BMP4/PPARG/BMP2/CD109/SLC4A1/INHBA	11	0.25
BP	GO:0048565	digestive tract development	6/141	132/18903	0.000469351	0.00290932	0.00166894	NKX2-3/KCNQ1/KIT/TGFBR2/ID2/BMP4	6	0.454545
BP	GO:0070304	positive regulation of stress-activated protein kinase signaling cascade	6/141	132/18903	0.000469351	0.00290932	0.00166894	MTURN/TLR3/TNFSF11/BMP4/HIPK2/BMP2	6	0.454545
BP	GO:0010563	negative regulation of phosphorus metabolic process	11/141	441/18903	0.000477704	0.00295595	0.00169568	TRIB1/CDK5RAP3/CDKN1C/INHA/LILRB4/BMP4/PPARG/BMP2/CD109/SLC4A1/INHBA	11	0.249433
BP	GO:1905952	regulation of lipid localization	7/141	185/18903	0.000481816	0.00297621	0.00170731	ANXA2/PLA2G3/TNFSF11/TNFRSF11A/PTPN11/PPARG/TREM2	7	0.378378
BP	GO:0048066	developmental pigmentation	4/141	49/18903	0.000484377	0.00297806	0.00170837	KITLG/KIT/MITF/MEF2C	4	0.816327
BP	GO:0050798	activated T cell proliferation	4/141	49/18903	0.000484377	0.00297806	0.00170837	STAT5B/PPP3CA/LILRB4/IL12B	4	0.816327
BP	GO:0045862	positive regulation of proteolysis	10/141	372/18903	0.000486177	0.00297806	0.00170837	ANXA2/TRIB1/IL33/JAK2/HSPA1A/IFI16/HSPA1B/MYC/PPARG/TREM2	10	0.268817
BP	GO:0002702	positive regulation of production of molecular mediator of immune response	6/141	133/18903	0.00048855	0.00297806	0.00170837	GATA3/KIT/CD81/IL33/TLR3/IL5	6	0.451128
BP	GO:0030168	platelet activation	6/141	133/18903	0.00048855	0.00297806	0.00170837	FLNA/SRF/PRKCA/JAK2/MPL/GP5	6	0.451128
BP	GO:0032305	positive regulation of icosanoid secretion	3/141	21/18903	0.000489647	0.00297806	0.00170837	PLA2G3/TNFSF11/TNFRSF11A	3	1.42857
BP	GO:0032616	interleukin-13 production	3/141	21/18903	0.000489647	0.00297806	0.00170837	GATA3/IL33/LEF1	3	1.42857
BP	GO:0032656	regulation of interleukin-13 production	3/141	21/18903	0.000489647	0.00297806	0.00170837	GATA3/IL33/LEF1	3	1.42857
BP	GO:2000725	regulation of cardiac muscle cell differentiation	3/141	21/18903	0.000489647	0.00297806	0.00170837	BMP4/BMP2/MEF2C	3	1.42857
BP	GO:0033627	cell adhesion mediated by integrin	5/141	88/18903	0.000512771	0.00310353	0.00178035	EPHA2/ITGB8/ITGB6/PTPN11/FBN1	5	0.568182
BP	GO:0002700	regulation of production of molecular mediator of immune response	7/141	187/18903	0.000513766	0.00310353	0.00178035	GATA3/KIT/CD81/IL33/TLR3/LILRB4/IL5	7	0.374332
BP	GO:0030324	lung development	7/141	187/18903	0.000513766	0.00310353	0.00178035	SRF/THRA/ITGB6/TGFBR2/EPAS1/BMP4/LOX	7	0.374332
BP	GO:0048469	cell maturation	7/141	187/18903	0.000513766	0.00310353	0.00178035	RHEX/GATA3/PLA2G3/FLVCR1/EPAS1/PPARG/TRIM58	7	0.374332
BP	GO:0060043	regulation of cardiac muscle cell proliferation	4/141	50/18903	0.000523472	0.0031568	0.00181091	TGFBR3/TGFBR2/MEF2C/MAPK11	4	0.8
BP	GO:0001822	kidney development	9/141	309/18903	0.000526946	0.00317238	0.00181984	HOXB7/GATA3/PPP3CA/MMP9/BMP4/MYC/BMP2/MEF2C/FBN1	9	0.291262
BP	GO:0035270	endocrine system development	6/141	135/18903	0.000528782	0.0031727	0.00182002	GATA3/SRF/NR3C1/THRA/BMP4/BMP2	6	0.444444
BP	GO:1900180	regulation of protein localization to nucleus	6/141	135/18903	0.000528782	0.0031727	0.00182002	PIK3R1/FLNA/CDK5RAP3/JAK2/LILRB4/BMP4	6	0.444444
BP	GO:0007565	female pregnancy	7/141	189/18903	0.000547384	0.00327877	0.00188087	STAT5B/TGFBR2/MMP9/KLF1/UCP2/FSHB/FOS	7	0.37037
BP	GO:0048863	stem cell differentiation	8/141	248/18903	0.000554338	0.00331485	0.00190157	KITLG/KIT/SRF/HOXA7/BMP4/BATF/MEF2C/BGLAP	8	0.322581
BP	GO:0032303	regulation of icosanoid secretion	3/141	22/18903	0.000563874	0.00334345	0.00191798	PLA2G3/TNFSF11/TNFRSF11A	3	1.36364
BP	GO:0048634	regulation of muscle organ development	3/141	22/18903	0.000563874	0.00334345	0.00191798	BMP4/LEF1/LOX	3	1.36364
BP	GO:0051767	nitric-oxide synthase biosynthetic process	3/141	22/18903	0.000563874	0.00334345	0.00191798	TLR2/IL33/JAK2	3	1.36364
BP	GO:0051769	regulation of nitric-oxide synthase biosynthetic process	3/141	22/18903	0.000563874	0.00334345	0.00191798	TLR2/IL33/JAK2	3	1.36364
BP	GO:0045058	T cell selection	4/141	51/18903	0.00056476	0.00334345	0.00191798	GATA3/SRF/BATF/IL12B	4	0.784314
BP	GO:0060324	face development	4/141	51/18903	0.00056476	0.00334345	0.00191798	SRF/RARG/PTPN11/LEF1	4	0.784314
BP	GO:0030323	respiratory tube development	7/141	191/18903	0.00058273	0.00344411	0.00197572	SRF/THRA/ITGB6/TGFBR2/EPAS1/BMP4/LOX	7	0.366492
BP	GO:0042475	odontogenesis of dentin-containing tooth	5/141	91/18903	0.000597935	0.00352812	0.00202391	NKX2-3/ITGB6/BMP4/BMP2/LEF1	5	0.549451
BP	GO:0010543	regulation of platelet activation	4/141	52/18903	0.00060831	0.00357747	0.00205222	FLNA/PRKCA/JAK2/GP5	4	0.769231
BP	GO:0048013	ephrin receptor signaling pathway	4/141	52/18903	0.00060831	0.00357747	0.00205222	EFNA2/EPHA2/PTPN11/MMP9	4	0.769231
BP	GO:0009791	post-embryonic development	5/141	92/18903	0.000628553	0.00369041	0.00211701	NKX2-3/GATA3/JAK2/BMP4/FBN1	5	0.543478
BP	GO:0097305	response to alcohol	8/141	253/18903	0.000631874	0.0037038	0.00212469	TGFBR3/GATA3/TGFBR2/TNFRSF11A/BGLAP/INHBA/FOS/CCL3	8	0.316206
BP	GO:0009749	response to glucose	7/141	194/18903	0.000639131	0.00374018	0.00214556	SRF/PPP3CA/TGFBR2/MIR221/TREM2/SLC9B2/UCP2	7	0.360825
BP	GO:0002705	positive regulation of leukocyte mediated immunity	6/141	140/18903	0.000640679	0.00374308	0.00214722	STAT5B/GATA3/KIT/CD81/TREM2/IL12B	6	0.428571
BP	GO:1900120	regulation of receptor binding	3/141	23/18903	0.000644926	0.00376172	0.00215791	ANXA2/MMP9/LOX	3	1.30435
BP	GO:0072001	renal system development	9/141	318/18903	0.000647145	0.00376848	0.0021618	HOXB7/GATA3/PPP3CA/MMP9/BMP4/MYC/BMP2/MEF2C/FBN1	9	0.283019
BP	GO:0006778	porphyrin-containing compound metabolic process	4/141	53/18903	0.00065419	0.00379708	0.0021782	EIF2AK1/TMEM14C/FLVCR1/ALAS2	4	0.754717
BP	GO:0046638	positive regulation of alpha-beta T cell differentiation	4/141	53/18903	0.00065419	0.00379708	0.0021782	TGFBR2/LILRB4/MYB/IL12B	4	0.754717
BP	GO:1904705	regulation of vascular associated smooth muscle cell proliferation	5/141	93/18903	0.00066033	0.00382244	0.00219275	JAK2/MMP9/PPARG/MIR221/MEF2C	5	0.537634
BP	GO:0019058	viral life cycle	9/141	319/18903	0.000661783	0.00382244	0.00219275	EPHA2/CD81/ISG15/ITGB6/HSPA1A/IFI16/HSPA1B/MIR221/LTF	9	0.282132
BP	GO:0060326	cell chemotaxis	9/141	319/18903	0.000661783	0.00382244	0.00219275	EPHA2/KIT/TNFSF11/TNFRSF11A/RPS19/LEF1/NEDD9/LOX/CCL3	9	0.282132
BP	GO:0051384	response to glucocorticoid	6/141	142/18903	0.000690253	0.00398042	0.00228337	PPARGC1B/NR3C1/ZFP36L1/JAK2/BGLAP/FOS	6	0.422535
BP	GO:0009416	response to light stimulus	9/141	321/18903	0.000691873	0.00398331	0.00228503	PIK3R1/KIT/MEIS2/ID2/MMP9/MYC/PDE1B/IL12B/FOS	9	0.280374
BP	GO:0050878	regulation of body fluid levels	10/141	390/18903	0.000700407	0.00402593	0.00230948	STAT5B/FLNA/SRF/PRKCA/ANXA2/JAK2/PPP3CA/MPL/GP5/SLC4A1	10	0.25641
BP	GO:0055076	transition metal ion homeostasis	6/141	143/18903	0.000716128	0.00410303	0.00235371	EIF2AK1/FLVCR1/EPAS1/MYC/LTF/ALAS2	6	0.41958
BP	GO:0055123	digestive system development	6/141	143/18903	0.000716128	0.00410303	0.00235371	NKX2-3/KCNQ1/KIT/TGFBR2/ID2/BMP4	6	0.41958
BP	GO:0034109	homotypic cell-cell adhesion	5/141	95/18903	0.000727477	0.00415468	0.00238334	FLNA/PRKCA/JAK2/TNFSF11/MPL	5	0.526316
BP	GO:1990874	vascular associated smooth muscle cell proliferation	5/141	95/18903	0.000727477	0.00415468	0.00238334	JAK2/MMP9/PPARG/MIR221/MEF2C	5	0.526316
BP	GO:0001935	endothelial cell proliferation	7/141	199/18903	0.00074269	0.00422799	0.00242539	EPHA2/PRKCA/BMP4/PPARG/BMP2/MEF2C/IL12B	7	0.351759
BP	GO:0009746	response to hexose	7/141	199/18903	0.00074269	0.00422799	0.00242539	SRF/PPP3CA/TGFBR2/MIR221/TREM2/SLC9B2/UCP2	7	0.351759
BP	GO:0072132	mesenchyme morphogenesis	4/141	55/18903	0.000753218	0.00428107	0.00245584	TGFBR2/MYC/BMP2/LEF1	4	0.727273
BP	GO:0002275	myeloid cell activation involved in immune response	5/141	96/18903	0.000762903	0.0043292	0.00248345	KIT/IL33/PLA2G3/TREM2/CCL3	5	0.520833
BP	GO:0031668	cellular response to extracellular stimulus	8/141	262/18903	0.000793413	0.00449516	0.00257866	SRF/TNFRSF11A/CARTPT/IFI16/KLF10/BGLAP/UCP2/FOS	8	0.305344
BP	GO:0072073	kidney epithelium development	6/141	146/18903	0.000798278	0.00451554	0.00259035	HOXB7/GATA3/BMP4/MYC/BMP2/MEF2C	6	0.410959
BP	GO:0001657	ureteric bud development	5/141	97/18903	0.000799602	0.00451585	0.00259052	HOXB7/GATA3/BMP4/MYC/BMP2	5	0.515464
BP	GO:0043370	regulation of CD4-positive alpha-beta T cell differentiation	4/141	56/18903	0.000806503	0.0045476	0.00260874	GATA3/MYB/BATF/IL12B	4	0.714286
BP	GO:0106106	cold-induced thermogenesis	6/141	147/18903	0.000827219	0.00461304	0.00264628	TFE3/PPARGC1B/JAK2/THRA/EPAS1/UCP2	6	0.408163
BP	GO:0120161	regulation of cold-induced thermogenesis	6/141	147/18903	0.000827219	0.00461304	0.00264628	TFE3/PPARGC1B/JAK2/THRA/EPAS1/UCP2	6	0.408163
BP	GO:0032816	positive regulation of natural killer cell activation	3/141	25/18903	0.00082848	0.00461304	0.00264628	STAT5B/JAK2/IL12B	3	1.2
BP	GO:0048745	smooth muscle tissue development	3/141	25/18903	0.00082848	0.00461304	0.00264628	SRF/BMP4/MIR145	3	1.2
BP	GO:0060396	growth hormone receptor signaling pathway	3/141	25/18903	0.00082848	0.00461304	0.00264628	STAT5B/PIK3R1/JAK2	3	1.2
BP	GO:0071378	cellular response to growth hormone stimulus	3/141	25/18903	0.00082848	0.00461304	0.00264628	STAT5B/PIK3R1/JAK2	3	1.2
BP	GO:1905063	regulation of vascular associated smooth muscle cell differentiation	3/141	25/18903	0.00082848	0.00461304	0.00264628	KIT/MIR221/MIR145	3	1.2
BP	GO:2000193	positive regulation of fatty acid transport	3/141	25/18903	0.00082848	0.00461304	0.00264628	PLA2G3/TNFSF11/TNFRSF11A	3	1.2
BP	GO:0060349	bone morphogenesis	5/141	98/18903	0.000837603	0.00462045	0.00265053	RARG/TGFBR2/BMP4/MEF2C/LTF	5	0.510204
BP	GO:0072163	mesonephric epithelium development	5/141	98/18903	0.000837603	0.00462045	0.00265053	HOXB7/GATA3/BMP4/MYC/BMP2	5	0.510204
BP	GO:0072164	mesonephric tubule development	5/141	98/18903	0.000837603	0.00462045	0.00265053	HOXB7/GATA3/BMP4/MYC/BMP2	5	0.510204
BP	GO:0120162	positive regulation of cold-induced thermogenesis	5/141	98/18903	0.000837603	0.00462045	0.00265053	PPARGC1B/JAK2/THRA/EPAS1/UCP2	5	0.510204
BP	GO:1990868	response to chemokine	5/141	98/18903	0.000837603	0.00462045	0.00265053	THPO/MPL/TREM2/LOX/CCL3	5	0.510204
BP	GO:1990869	cellular response to chemokine	5/141	98/18903	0.000837603	0.00462045	0.00265053	THPO/MPL/TREM2/LOX/CCL3	5	0.510204
BP	GO:0031667	response to nutrient levels	11/141	474/18903	0.000865654	0.00476779	0.00273505	EIF2AK1/SRF/TGFBR2/TNFRSF11A/CARTPT/IFI16/KLF10/PPARG/BGLAP/UCP2/FOS	11	0.232068
BP	GO:0032755	positive regulation of interleukin-6 production	5/141	99/18903	0.000876934	0.00482246	0.00276641	TLR2/RAB7B/IL33/TLR3/PTPN11	5	0.505051
BP	GO:1901654	response to ketone	7/141	205/18903	0.000884041	0.00485404	0.00278453	TGFBR3/TLR2/NR3C1/JAK2/HOXA9/BGLAP/FOS	7	0.341463
BP	GO:0050796	regulation of insulin secretion	6/141	149/18903	0.000887526	0.00486566	0.0027912	JAK2/PPP3CA/PTPN11/CARTPT/SLC9B2/UCP2	6	0.402685
BP	GO:0001776	leukocyte homeostasis	5/141	100/18903	0.000917625	0.00499511	0.00286545	NKX2-3/STAT5B/KITLG/MPL/MEF2C	5	0.5
BP	GO:0002532	production of molecular mediator involved in inflammatory response	5/141	100/18903	0.000917625	0.00499511	0.00286545	PLA2G3/LILRB4/RPS19/MIR221/TREM2	5	0.5
BP	GO:0007612	learning	6/141	150/18903	0.000918922	0.00499511	0.00286545	KIT/TLR2/MEIS2/SRF/PDE1B/FOS	6	0.4
BP	GO:0001961	positive regulation of cytokine-mediated signaling pathway	4/141	58/18903	0.000920965	0.00499511	0.00286545	IRF7/HSPA1A/HSPA1B/TREM2	4	0.689655
BP	GO:0048008	platelet-derived growth factor receptor signaling pathway	4/141	58/18903	0.000920965	0.00499511	0.00286545	JAK2/PTPN11/MIR221/LOX	4	0.689655
BP	GO:0060350	endochondral bone morphogenesis	4/141	58/18903	0.000920965	0.00499511	0.00286545	RARG/TGFBR2/BMP4/MEF2C	4	0.689655
BP	GO:0061005	cell differentiation involved in kidney development	4/141	58/18903	0.000920965	0.00499511	0.00286545	GATA3/MMP9/BMP4/MEF2C	4	0.689655
BP	GO:0043931	ossification involved in bone maturation	3/141	26/18903	0.000931451	0.00503611	0.00288897	BMP2/SNX10/LTF	3	1.15385
BP	GO:0060343	trabecula formation	3/141	26/18903	0.000931451	0.00503611	0.00288897	TGFBR3/PPARGC1B/SRF	3	1.15385
BP	GO:0071214	cellular response to abiotic stimulus	9/141	335/18903	0.000935323	0.00503611	0.00288897	GATA3/PIK3R1/ZFP36L1/IL33/TLR3/ITGB6/MMP9/IFI16/MYC	9	0.268657
BP	GO:0104004	cellular response to environmental stimulus	9/141	335/18903	0.000935323	0.00503611	0.00288897	GATA3/PIK3R1/ZFP36L1/IL33/TLR3/ITGB6/MMP9/IFI16/MYC	9	0.268657
BP	GO:0034284	response to monosaccharide	7/141	207/18903	0.000935602	0.00503611	0.00288897	SRF/PPP3CA/TGFBR2/MIR221/TREM2/SLC9B2/UCP2	7	0.338164
BP	GO:0051051	negative regulation of transport	11/141	479/18903	0.000942581	0.00506602	0.00290613	TLR2/ANXA2/IL11/PPP3CA/PTPN11/MMP9/INHA/CARTPT/UCP2/IL12B/INHBA	11	0.229645
BP	GO:0032386	regulation of intracellular transport	9/141	336/18903	0.000955081	0.00512546	0.00294023	PIK3R1/FLNA/CD81/ANXA2/PLA2G3/JAK2/PTPN11/BMP4/TRIM58	9	0.267857
BP	GO:0042306	regulation of protein import into nucleus	4/141	59/18903	0.000982279	0.00526348	0.0030194	PIK3R1/FLNA/JAK2/BMP4	4	0.677966
BP	GO:0071322	cellular response to carbohydrate stimulus	6/141	152/18903	0.000984276	0.00526625	0.00302099	SRF/ZFP36L1/PPP3CA/TREM2/SLC9B2/UCP2	6	0.394737
BP	GO:0044703	multi-organism reproductive process	7/141	209/18903	0.000989506	0.00527836	0.00302794	STAT5B/TGFBR2/MMP9/KLF1/UCP2/FSHB/FOS	7	0.334928
BP	GO:0071383	cellular response to steroid hormone stimulus	7/141	209/18903	0.000989506	0.00527836	0.00302794	PPARGC1B/NR3C1/ZFP36L1/JAK2/HSPA1A/HSPA1B/BMP4	7	0.334928
BP	GO:0001823	mesonephros development	5/141	102/18903	0.0010032	0.00533542	0.00306067	HOXB7/GATA3/BMP4/MYC/BMP2	5	0.490196
BP	GO:0019218	regulation of steroid metabolic process	5/141	102/18903	0.0010032	0.00533542	0.00306067	STAT5B/KIT/NR3C1/BMP2/FSHB	5	0.490196
BP	GO:0010876	lipid localization	11/141	483/18903	0.00100813	0.00535362	0.00307111	KCNQ1/STAT5B/ANXA2/PLA2G3/TNFSF11/TNFRSF11A/PTPN11/PPARG/TREM2/SLC4A1/INHBA	11	0.227743
BP	GO:0090596	sensory organ morphogenesis	8/141	272/18903	0.00101027	0.00535699	0.00307305	KCNQ1/GATA3/EPHA2/MEIS1/RARG/BMP4/HIPK2/FBN1	8	0.294118
BP	GO:0034143	regulation of toll-like receptor 4 signaling pathway	3/141	27/18903	0.00104219	0.00549236	0.0031507	RAB7B/TREM2/LTF	3	1.11111
BP	GO:0035929	steroid hormone secretion	3/141	27/18903	0.00104219	0.00549236	0.0031507	KCNQ1/PTPN11/INHBA	3	1.11111
BP	GO:2000647	negative regulation of stem cell proliferation	3/141	27/18903	0.00104219	0.00549236	0.0031507	RARG/MIR221/CD109	3	1.11111
BP	GO:0001658	branching involved in ureteric bud morphogenesis	4/141	60/18903	0.00104641	0.00549236	0.0031507	HOXB7/BMP4/MYC/BMP2	4	0.666667
BP	GO:0043407	negative regulation of MAP kinase activity	4/141	60/18903	0.00104641	0.00549236	0.0031507	CDK5RAP3/BMP4/PPARG/BMP2	4	0.666667
BP	GO:1905517	macrophage migration	4/141	60/18903	0.00104641	0.00549236	0.0031507	CD81/ROR2/TREM2/CCL3	4	0.666667
BP	GO:0019233	sensory perception of pain	5/141	103/18903	0.00104815	0.00549236	0.0031507	HOXB8/IL33/IAPP/IL12B/CCL3	5	0.485437
BP	GO:0046620	regulation of organ growth	5/141	103/18903	0.00104815	0.00549236	0.0031507	TGFBR3/TGFBR2/FLVCR1/MEF2C/MAPK11	5	0.485437
BP	GO:0045834	positive regulation of lipid metabolic process	6/141	154/18903	0.00105315	0.00551045	0.00316108	KIT/CD81/PLA2G3/PPARG/ADGRF5/FSHB	6	0.38961
BP	GO:0042100	B cell proliferation	5/141	104/18903	0.00109457	0.00571039	0.00327578	CD81/INPP5D/LEF1/MEF2C/IL5	5	0.480769
BP	GO:0046425	regulation of receptor signaling pathway via JAK-STAT	5/141	104/18903	0.00109457	0.00571039	0.00327578	KIT/JAK2/MIR221/IL5/IL12B	5	0.480769
BP	GO:0062197	cellular response to chemical stress	9/141	345/18903	0.00114864	0.00598367	0.00343254	PPARGC1B/ZFP36L1/JAK2/MMP9/HSPA1A/HSPA1B/EPAS1/TREM2/FOS	9	0.26087
BP	GO:0031664	regulation of lipopolysaccharide-mediated signaling pathway	3/141	28/18903	0.00116091	0.00602995	0.00345909	PRKCA/TRIB1/LTF	3	1.07143
BP	GO:0070723	response to cholesterol	3/141	28/18903	0.00116091	0.00602995	0.00345909	TGFBR2/INHBA/CCL3	3	1.07143
BP	GO:0060038	cardiac muscle cell proliferation	4/141	62/18903	0.00118339	0.00613776	0.00352094	TGFBR3/TGFBR2/MEF2C/MAPK11	4	0.645161
BP	GO:0006469	negative regulation of protein kinase activity	7/141	216/18903	0.00119771	0.00620297	0.00355834	TRIB1/CDK5RAP3/CDKN1C/LILRB4/BMP4/PPARG/BMP2	7	0.324074
BP	GO:0048592	eye morphogenesis	6/141	159/18903	0.00124155	0.00640692	0.00367534	EPHA2/MEIS1/RARG/BMP4/HIPK2/FBN1	6	0.377358
BP	GO:0060840	artery development	5/141	107/18903	0.00124301	0.00640692	0.00367534	SRF/BMP4/ADGRF5/MIR145/LOX	5	0.46729
BP	GO:0043542	endothelial cell migration	8/141	281/18903	0.00124383	0.00640692	0.00367534	GATA3/EPHA2/SRF/PRKCA/BMP4/PPARG/MIR221/MEF2C	8	0.284698
BP	GO:0045765	regulation of angiogenesis	9/141	349/18903	0.00124429	0.00640692	0.00367534	EPHA2/PRKCA/ITGB8/TLR3/TGFBR2/HIPK2/PPARG/MIR221/MIR145	9	0.25788
BP	GO:0032757	positive regulation of interleukin-8 production	4/141	63/18903	0.00125638	0.00645983	0.00370569	TLR2/TLR3/HSPA1A/HSPA1B	4	0.634921
BP	GO:0044706	multi-multicellular organism process	7/141	218/18903	0.00126309	0.00648495	0.0037201	STAT5B/TGFBR2/MMP9/KLF1/UCP2/FSHB/FOS	7	0.321101
BP	GO:1990845	adaptive thermogenesis	6/141	160/18903	0.00128214	0.00655521	0.00376041	TFE3/PPARGC1B/JAK2/THRA/EPAS1/UCP2	6	0.375
BP	GO:0034123	positive regulation of toll-like receptor signaling pathway	3/141	29/18903	0.00128783	0.00655521	0.00376041	TLR2/TLR3/LTF	3	1.03448
BP	GO:0042104	positive regulation of activated T cell proliferation	3/141	29/18903	0.00128783	0.00655521	0.00376041	STAT5B/PPP3CA/IL12B	3	1.03448
BP	GO:0060037	pharyngeal system development	3/141	29/18903	0.00128783	0.00655521	0.00376041	GATA3/BMP4/ADGRF5	3	1.03448
BP	GO:0070977	bone maturation	3/141	29/18903	0.00128783	0.00655521	0.00376041	BMP2/SNX10/LTF	3	1.03448
BP	GO:0099623	regulation of cardiac muscle cell membrane repolarization	3/141	29/18903	0.00128783	0.00655521	0.00376041	KCNQ1/WDR1/FLNA	3	1.03448
BP	GO:0035306	positive regulation of dephosphorylation	4/141	64/18903	0.00133246	0.00677272	0.00388518	PPARGC1B/JAK2/BMP2/MEF2C	4	0.625
BP	GO:0033209	tumor necrosis factor-mediated signaling pathway	5/141	109/18903	0.00134991	0.00684185	0.00392484	JAK2/TNFSF11/TNFRSF11A/HSPA1A/HSPA1B	5	0.458716
BP	GO:0046822	regulation of nucleocytoplasmic transport	5/141	109/18903	0.00134991	0.00684185	0.00392484	PIK3R1/FLNA/JAK2/PTPN11/BMP4	5	0.458716
BP	GO:1901342	regulation of vasculature development	9/141	355/18903	0.00139975	0.00708439	0.00406397	EPHA2/PRKCA/ITGB8/TLR3/TGFBR2/HIPK2/PPARG/MIR221/MIR145	9	0.253521
BP	GO:0033013	tetrapyrrole metabolic process	4/141	65/18903	0.00141171	0.00713474	0.00409286	EIF2AK1/TMEM14C/FLVCR1/ALAS2	4	0.615385
BP	GO:0002825	regulation of T-helper 1 type immune response	3/141	30/18903	0.00142315	0.0071722	0.00411434	IL1RL1/IL33/IL12B	3	1
BP	GO:0010464	regulation of mesenchymal cell proliferation	3/141	30/18903	0.00142315	0.0071722	0.00411434	TGFBR2/BMP4/MYC	3	1
BP	GO:0034599	cellular response to oxidative stress	8/141	288/18903	0.00145373	0.00731162	0.00419432	PPARGC1B/JAK2/MMP9/HSPA1A/HSPA1B/EPAS1/TREM2/FOS	8	0.277778
BP	GO:0016311	dephosphorylation	9/141	357/18903	0.00145493	0.00731162	0.00419432	PPARGC1B/CDK5RAP3/JAK2/INPP5D/PPP3CA/PTPN11/BMP2/MEF2C/BGLAP	9	0.252101
BP	GO:0032611	interleukin-1 beta production	5/141	111/18903	0.00146345	0.00733373	0.00420701	JAK2/LILRB4/IFI16/TREM2/CCL3	5	0.45045
BP	GO:0032651	regulation of interleukin-1 beta production	5/141	111/18903	0.00146345	0.00733373	0.00420701	JAK2/LILRB4/IFI16/TREM2/CCL3	5	0.45045
BP	GO:0043270	positive regulation of ion transport	8/141	289/18903	0.00148588	0.00743569	0.0042655	KCNQ1/FLNA/PLA2G3/TNFSF11/PPP3CA/TNFRSF11A/TREM2/CCL3	8	0.276817
BP	GO:0031960	response to corticosteroid	6/141	165/18903	0.00150054	0.00749846	0.00430151	PPARGC1B/NR3C1/ZFP36L1/JAK2/BGLAP/FOS	6	0.363636
BP	GO:0009410	response to xenobiotic stimulus	10/141	432/18903	0.00151348	0.00754573	0.00432862	KCNQ1/GATA3/TLR3/TGFBR2/MYC/MEF2C/BGLAP/LOX/INHBA/FOS	10	0.231481
BP	GO:0030072	peptide hormone secretion	7/141	225/18903	0.00151424	0.00754573	0.00432862	JAK2/TNFSF11/PPP3CA/PTPN11/CARTPT/SLC9B2/UCP2	7	0.311111
BP	GO:0045445	myoblast differentiation	5/141	112/18903	0.00152278	0.00757771	0.00434697	SRF/ZFP36L1/EPAS1/BMP4/MEF2C	5	0.446429
BP	GO:0006869	lipid transport	10/141	433/18903	0.00153957	0.00765053	0.00438874	KCNQ1/ANXA2/PLA2G3/TNFSF11/TNFRSF11A/PTPN11/PPARG/TREM2/SLC4A1/INHBA	10	0.230947
BP	GO:0006783	heme biosynthetic process	3/141	31/18903	0.00156708	0.00776556	0.00445473	TMEM14C/FLVCR1/ALAS2	3	0.967742
BP	GO:2000316	regulation of T-helper 17 type immune response	3/141	31/18903	0.00156708	0.00776556	0.00445473	JAK2/BATF/IL12B	3	0.967742
BP	GO:0042176	regulation of protein catabolic process	9/141	361/18903	0.00157053	0.00777181	0.00445831	FLNA/CD81/ANXA2/TRIB1/IL33/CDK5RAP3/HSPA1A/HSPA1B/TREM2	9	0.249307
BP	GO:0030888	regulation of B cell proliferation	4/141	67/18903	0.00157996	0.00778599	0.00446645	CD81/INPP5D/MEF2C/IL5	4	0.597015
BP	GO:0035019	somatic stem cell population maintenance	4/141	67/18903	0.00157996	0.00778599	0.00446645	KIT/MYC/KLF10/MIR145	4	0.597015
BP	GO:1901224	positive regulation of NIK/NF-kappaB signaling	4/141	67/18903	0.00157996	0.00778599	0.00446645	TLR2/TLR3/TREM2/IL12B	4	0.597015
BP	GO:0008544	epidermis development	9/141	362/18903	0.00160055	0.00787657	0.00451841	KCNQ1/EPHA2/ZFP36L1/IL20/HOXA7/PPP3CA/BMP4/CD109/INHBA	9	0.248619
BP	GO:0002526	acute inflammatory response	5/141	114/18903	0.00164674	0.00808154	0.00463599	GATA3/EIF2AK1/TNFSF11/TNFRSF11A/IL31RA	5	0.438596
BP	GO:0002824	positive regulation of adaptive immune response based on somatic recombination of immune receptors built from immunoglobulin superfamily domains	5/141	114/18903	0.00164674	0.00808154	0.00463599	GATA3/CD81/JAK2/TREM2/IL12B	5	0.438596
BP	GO:0038034	signal transduction in absence of ligand	4/141	68/18903	0.0016691	0.0081687	0.00468599	KITLG/HSPA1A/HSPA1B/INHBA	4	0.588235
BP	GO:0097192	extrinsic apoptotic signaling pathway in absence of ligand	4/141	68/18903	0.0016691	0.0081687	0.00468599	KITLG/HSPA1A/HSPA1B/INHBA	4	0.588235
BP	GO:0007568	aging	6/141	169/18903	0.00169479	0.00828303	0.00475158	PPP3CA/TGFBR2/BGLAP/UCP2/INHBA/FOS	6	0.35503
BP	GO:0002790	peptide secretion	7/141	230/18903	0.0017163	0.00836522	0.00479872	JAK2/TNFSF11/PPP3CA/PTPN11/CARTPT/SLC9B2/UCP2	7	0.304348
BP	GO:0010594	regulation of endothelial cell migration	7/141	230/18903	0.0017163	0.00836522	0.00479872	GATA3/EPHA2/PRKCA/BMP4/PPARG/MIR221/MEF2C	7	0.304348
BP	GO:0048710	regulation of astrocyte differentiation	3/141	32/18903	0.00171981	0.00837084	0.00480195	ID2/BMP2/TREM2	3	0.9375
BP	GO:0030216	keratinocyte differentiation	6/141	170/18903	0.0017462	0.00848769	0.00486898	EPHA2/ZFP36L1/IL20/HOXA7/PPP3CA/CD109	6	0.352941
BP	GO:0002449	lymphocyte mediated immunity	9/141	367/18903	0.00175767	0.0085048	0.00487879	STAT5B/GATA3/IRF7/CD81/INPP5D/LILRB4/BATF/TREM2/IL12B	9	0.245232
BP	GO:0050769	positive regulation of neurogenesis	7/141	231/18903	0.00175912	0.0085048	0.00487879	KIT/TLR2/SRF/IL33/ID2/BMP2/MIR221	7	0.30303
BP	GO:0010611	regulation of cardiac muscle hypertrophy	4/141	69/18903	0.00176167	0.0085048	0.00487879	PRKCA/PPP3CA/PPARG/MIR145	4	0.57971
BP	GO:0048645	animal organ formation	4/141	69/18903	0.00176167	0.0085048	0.00487879	TGFBR2/BMP4/BMP2/MEF2C	4	0.57971
BP	GO:0055021	regulation of cardiac muscle tissue growth	4/141	69/18903	0.00176167	0.0085048	0.00487879	TGFBR3/TGFBR2/MEF2C/MAPK11	4	0.57971
BP	GO:0002065	columnar/cuboidal epithelial cell differentiation	5/141	116/18903	0.00177796	0.0085718	0.00491722	FASN/RARG/BMP4/BMP2/IL31RA	5	0.431034
BP	GO:0031589	cell-substrate adhesion	9/141	369/18903	0.00182389	0.00878132	0.00503742	PIK3R1/FLNA/ACTN1/SRF/ITGB8/JAK2/HOXA7/ITGB6/NEDD9	9	0.243902
BP	GO:0032722	positive regulation of chemokine production	4/141	70/18903	0.00185775	0.00893229	0.00512402	TLR2/IL1RL1/IL33/TLR3	4	0.571429
BP	GO:0002828	regulation of type 2 immune response	3/141	33/18903	0.00188153	0.00897385	0.00514786	GATA3/CD81/IL33	3	0.909091
BP	GO:0021772	olfactory bulb development	3/141	33/18903	0.00188153	0.00897385	0.00514786	EFNA2/SRF/ID2	3	0.909091
BP	GO:0030511	positive regulation of transforming growth factor beta receptor signaling pathway	3/141	33/18903	0.00188153	0.00897385	0.00514786	TGFBR3/CDKN1C/HIPK2	3	0.909091
BP	GO:0036314	response to sterol	3/141	33/18903	0.00188153	0.00897385	0.00514786	TGFBR2/INHBA/CCL3	3	0.909091
BP	GO:1903846	positive regulation of cellular response to transforming growth factor beta stimulus	3/141	33/18903	0.00188153	0.00897385	0.00514786	TGFBR3/CDKN1C/HIPK2	3	0.909091
BP	GO:2000191	regulation of fatty acid transport	3/141	33/18903	0.00188153	0.00897385	0.00514786	PLA2G3/TNFSF11/TNFRSF11A	3	0.909091
BP	GO:0072331	signal transduction by p53 class mediator	6/141	173/18903	0.00190758	0.00908066	0.00520914	CDK5RAP3/POU4F1/IFI16/MYC/BATF/HIPK2	6	0.346821
BP	GO:0002718	regulation of cytokine production involved in immune response	5/141	118/18903	0.00191669	0.00908066	0.00520914	GATA3/KIT/CD81/TLR3/LILRB4	5	0.423729
BP	GO:0030326	embryonic limb morphogenesis	5/141	118/18903	0.00191669	0.00908066	0.00520914	RARG/HOXA9/FLVCR1/BMP4/LEF1	5	0.423729
BP	GO:0035113	embryonic appendage morphogenesis	5/141	118/18903	0.00191669	0.00908066	0.00520914	RARG/HOXA9/FLVCR1/BMP4/LEF1	5	0.423729
BP	GO:1901800	positive regulation of proteasomal protein catabolic process	5/141	118/18903	0.00191669	0.00908066	0.00520914	TRIB1/IL33/HSPA1A/HSPA1B/TREM2	5	0.423729
BP	GO:0002548	monocyte chemotaxis	4/141	71/18903	0.00195741	0.00923792	0.00529935	TNFSF11/TNFRSF11A/RPS19/CCL3	4	0.56338
BP	GO:0070527	platelet aggregation	4/141	71/18903	0.00195741	0.00923792	0.00529935	FLNA/PRKCA/JAK2/MPL	4	0.56338
BP	GO:0048511	rhythmic process	8/141	302/18903	0.00195767	0.00923792	0.00529935	STAT5B/TNFRSF11A/ID2/CARTPT/KLF10/PPARG/FSHB/INHBA	8	0.264901
BP	GO:0002708	positive regulation of lymphocyte mediated immunity	5/141	119/18903	0.00198895	0.00937307	0.00537688	STAT5B/GATA3/CD81/TREM2/IL12B	5	0.420168
BP	GO:2001233	regulation of apoptotic signaling pathway	9/141	374/18903	0.0019982	0.00940423	0.00539476	JAK2/MMP9/HSPA1A/HSPA1B/BMP4/MYC/MIR221/TREM2/INHBA	9	0.240642
BP	GO:0048333	mesodermal cell differentiation	3/141	34/18903	0.00205243	0.0095958	0.00550464	BMP4/MIR145/INHBA	3	0.882353
BP	GO:0055094	response to lipoprotein particle	3/141	34/18903	0.00205243	0.0095958	0.00550464	CD81/PPARG/TREM2	3	0.882353
BP	GO:0060317	cardiac epithelial to mesenchymal transition	3/141	34/18903	0.00205243	0.0095958	0.00550464	TGFBR3/TGFBR2/BMP2	3	0.882353
BP	GO:0110110	positive regulation of animal organ morphogenesis	3/141	34/18903	0.00205243	0.0095958	0.00550464	GATA3/BMP4/BMP2	3	0.882353
BP	GO:0014743	regulation of muscle hypertrophy	4/141	72/18903	0.0020607	0.0095958	0.00550464	PRKCA/PPP3CA/PPARG/MIR145	4	0.555556
BP	GO:0050709	negative regulation of protein secretion	4/141	72/18903	0.0020607	0.0095958	0.00550464	PPP3CA/PTPN11/UCP2/IL12B	4	0.555556
BP	GO:0002367	cytokine production involved in immune response	5/141	120/18903	0.00206318	0.0095958	0.00550464	GATA3/KIT/CD81/TLR3/LILRB4	5	0.416667
BP	GO:0002821	positive regulation of adaptive immune response	5/141	120/18903	0.00206318	0.0095958	0.00550464	GATA3/CD81/JAK2/TREM2/IL12B	5	0.416667
BP	GO:0090288	negative regulation of cellular response to growth factor stimulus	5/141	120/18903	0.00206318	0.0095958	0.00550464	GATA3/HIPK2/PPARG/FBN1/IL12B	5	0.416667
BP	GO:1903829	positive regulation of protein localization	10/141	451/18903	0.00207534	0.00963976	0.00552987	EPHA2/PIK3R1/TLR2/FLNA/CD81/CDK5RAP3/JAK2/PPARG/NEDD9/TREM2	10	0.221729
BP	GO:0010634	positive regulation of epithelial cell migration	6/141	176/18903	0.00208002	0.0096489	0.00553511	GATA3/PRKCA/TGFBR2/MMP9/BMP4/MIR221	6	0.340909
BP	GO:0043534	blood vessel endothelial cell migration	6/141	177/18903	0.00214004	0.0099144	0.00568741	EPHA2/SRF/PRKCA/PPARG/MIR221/MEF2C	6	0.338983
BP	GO:0060415	muscle tissue morphogenesis	4/141	73/18903	0.0021677	0.0100295	0.00575343	TGFBR3/POU4F1/BMP2/MIR145	4	0.547945
BP	GO:0033673	negative regulation of kinase activity	7/141	240/18903	0.00218298	0.0100871	0.00578645	TRIB1/CDK5RAP3/CDKN1C/LILRB4/BMP4/PPARG/BMP2	7	0.291667
BP	GO:0007162	negative regulation of cell adhesion	8/141	308/18903	0.00221188	0.0101584	0.00582738	PIK3R1/JAK2/HOXA7/PTPN11/LILRB4/BMP4/BMP2/MIR221	8	0.25974
BP	GO:0071901	negative regulation of protein serine/threonine kinase activity	5/141	122/18903	0.00221768	0.0101584	0.00582738	CDK5RAP3/CDKN1C/BMP4/PPARG/BMP2	5	0.409836
BP	GO:0006779	porphyrin-containing compound biosynthetic process	3/141	35/18903	0.00223268	0.0101584	0.00582738	TMEM14C/FLVCR1/ALAS2	3	0.857143
BP	GO:0021988	olfactory lobe development	3/141	35/18903	0.00223268	0.0101584	0.00582738	EFNA2/SRF/ID2	3	0.857143
BP	GO:0031128	developmental induction	3/141	35/18903	0.00223268	0.0101584	0.00582738	BMP4/HIPK2/BMP2	3	0.857143
BP	GO:0032633	interleukin-4 production	3/141	35/18903	0.00223268	0.0101584	0.00582738	GATA3/IL33/LEF1	3	0.857143
BP	GO:0032673	regulation of interleukin-4 production	3/141	35/18903	0.00223268	0.0101584	0.00582738	GATA3/IL33/LEF1	3	0.857143
BP	GO:0033014	tetrapyrrole biosynthetic process	3/141	35/18903	0.00223268	0.0101584	0.00582738	TMEM14C/FLVCR1/ALAS2	3	0.857143
BP	GO:0046676	negative regulation of insulin secretion	3/141	35/18903	0.00223268	0.0101584	0.00582738	PPP3CA/PTPN11/UCP2	3	0.857143
BP	GO:0048048	embryonic eye morphogenesis	3/141	35/18903	0.00223268	0.0101584	0.00582738	RARG/HIPK2/FBN1	3	0.857143
BP	GO:0060914	heart formation	3/141	35/18903	0.00223268	0.0101584	0.00582738	BMP4/BMP2/MEF2C	3	0.857143
BP	GO:0071425	hematopoietic stem cell proliferation	3/141	35/18903	0.00223268	0.0101584	0.00582738	KITLG/THPO/MIR221	3	0.857143
BP	GO:0016055	Wnt signaling pathway	10/141	456/18903	0.00224824	0.0102161	0.0058605	GATA3/TLR2/RARG/ROR2/MITF/TMEM64/BMP2/LEF1/CCN4/MIR145	10	0.219298
BP	GO:0002706	regulation of lymphocyte mediated immunity	6/141	179/18903	0.00226399	0.0102746	0.00589404	STAT5B/GATA3/CD81/LILRB4/TREM2/IL12B	6	0.335196
BP	GO:0003281	ventricular septum development	4/141	74/18903	0.00227847	0.010314	0.00591664	TGFBR3/GATA3/TGFBR2/BMP4	4	0.540541
BP	GO:0090307	mitotic spindle assembly	4/141	74/18903	0.00227847	0.010314	0.00591664	FLNA/HSPA1A/HSPA1B/RACGAP1	4	0.540541
BP	GO:0042742	defense response to bacterium	9/141	382/18903	0.0023046	0.010419	0.00597688	EPHA2/TLR2/ISG15/TLR3/RPS19/IRF8/TREM2/IL12B/LTF	9	0.235602
BP	GO:0198738	cell-cell signaling by wnt	10/141	458/18903	0.00232057	0.0104779	0.00601066	GATA3/TLR2/RARG/ROR2/MITF/TMEM64/BMP2/LEF1/CCN4/MIR145	10	0.218341
BP	GO:0003129	heart induction	2/141	10/18903	0.00239045	0.0106448	0.00610643	BMP4/BMP2	2	2
BP	GO:0003418	growth plate cartilage chondrocyte differentiation	2/141	10/18903	0.00239045	0.0106448	0.00610643	RARG/TGFBR2	2	2
BP	GO:0009629	response to gravity	2/141	10/18903	0.00239045	0.0106448	0.00610643	BGLAP/FOS	2	2
BP	GO:0045657	positive regulation of monocyte differentiation	2/141	10/18903	0.00239045	0.0106448	0.00610643	ZFP36L1/DCSTAMP	2	2
BP	GO:0060397	growth hormone receptor signaling pathway via JAK-STAT	2/141	10/18903	0.00239045	0.0106448	0.00610643	STAT5B/JAK2	2	2
BP	GO:0060947	cardiac vascular smooth muscle cell differentiation	2/141	10/18903	0.00239045	0.0106448	0.00610643	SRF/MIR145	2	2
BP	GO:0061626	pharyngeal arch artery morphogenesis	2/141	10/18903	0.00239045	0.0106448	0.00610643	BMP4/ADGRF5	2	2
BP	GO:0070391	response to lipoteichoic acid	2/141	10/18903	0.00239045	0.0106448	0.00610643	TLR2/TREM2	2	2
BP	GO:0071223	cellular response to lipoteichoic acid	2/141	10/18903	0.00239045	0.0106448	0.00610643	TLR2/TREM2	2	2
BP	GO:1903980	positive regulation of microglial cell activation	2/141	10/18903	0.00239045	0.0106448	0.00610643	TREM2/CCL3	2	2
BP	GO:2000563	positive regulation of CD4-positive alpha-beta T cell proliferation	2/141	10/18903	0.00239045	0.0106448	0.00610643	CD81/TGFBR2	2	2
BP	GO:0001569	branching involved in blood vessel morphogenesis	3/141	36/18903	0.00242245	0.010747	0.00616502	SRF/TGFBR2/LEF1	3	0.833333
BP	GO:0060323	head morphogenesis	3/141	36/18903	0.00242245	0.010747	0.00616502	PTPN11/FLVCR1/LEF1	3	0.833333
BP	GO:1905332	positive regulation of morphogenesis of an epithelium	3/141	36/18903	0.00242245	0.010747	0.00616502	HOXB7/GATA3/BMP4	3	0.833333
BP	GO:0003014	renal system process	5/141	125/18903	0.00246502	0.0109222	0.00626554	KCNQ1/PPP3CA/BMP4/ADGRF5/SLC4A1	5	0.4
BP	GO:0060420	regulation of heart growth	4/141	76/18903	0.00251161	0.0111148	0.00637602	TGFBR3/TGFBR2/MEF2C/MAPK11	4	0.526316
BP	GO:0001936	regulation of endothelial cell proliferation	6/141	183/18903	0.00252807	0.0111599	0.00640189	PRKCA/BMP4/PPARG/BMP2/MEF2C/IL12B	6	0.327869
BP	GO:0030073	insulin secretion	6/141	183/18903	0.00252807	0.0111599	0.00640189	JAK2/PPP3CA/PTPN11/CARTPT/SLC9B2/UCP2	6	0.327869
BP	GO:0002068	glandular epithelial cell development	3/141	37/18903	0.00262192	0.0114745	0.00658238	FASN/RARG/BMP4	3	0.810811
BP	GO:0003176	aortic valve development	3/141	37/18903	0.00262192	0.0114745	0.00658238	GATA3/BMP4/BMP2	3	0.810811
BP	GO:0008207	C21-steroid hormone metabolic process	3/141	37/18903	0.00262192	0.0114745	0.00658238	STAT5B/BMP2/FSHB	3	0.810811
BP	GO:0010092	specification of animal organ identity	3/141	37/18903	0.00262192	0.0114745	0.00658238	BMP4/BMP2/MEF2C	3	0.810811
BP	GO:0034110	regulation of homotypic cell-cell adhesion	3/141	37/18903	0.00262192	0.0114745	0.00658238	PRKCA/JAK2/TNFSF11	3	0.810811
BP	GO:0060416	response to growth hormone	3/141	37/18903	0.00262192	0.0114745	0.00658238	STAT5B/PIK3R1/JAK2	3	0.810811
BP	GO:0071402	cellular response to lipoprotein particle stimulus	3/141	37/18903	0.00262192	0.0114745	0.00658238	CD81/PPARG/TREM2	3	0.810811
BP	GO:0002534	cytokine production involved in inflammatory response	4/141	77/18903	0.0026341	0.0114854	0.00658864	PLA2G3/LILRB4/MIR221/TREM2	4	0.519481
BP	GO:0045824	negative regulation of innate immune response	4/141	77/18903	0.0026341	0.0114854	0.00658864	ISG15/IFI16/RPS19/PPARG	4	0.519481
BP	GO:1900015	regulation of cytokine production involved in inflammatory response	4/141	77/18903	0.0026341	0.0114854	0.00658864	PLA2G3/LILRB4/MIR221/TREM2	4	0.519481
BP	GO:0002040	sprouting angiogenesis	6/141	185/18903	0.00266848	0.0116211	0.00666647	EPHA2/SRF/BMP4/MIR221/LEF1/IL12B	6	0.324324
BP	GO:0045926	negative regulation of growth	7/141	249/18903	0.00268184	0.011665	0.00669166	TGFBR2/DCSTAMP/HSPA1A/HSPA1B/BMP4/MAPK11/INHBA	7	0.281124
BP	GO:0001701	in utero embryonic development	9/141	393/18903	0.00278582	0.0121025	0.00694263	GATA3/SRF/ZFP36L1/SH3PXD2A/TGFBR2/FLVCR1/EPAS1/BMP2/LEF1	9	0.229008
BP	GO:0045931	positive regulation of mitotic cell cycle	5/141	129/18903	0.00282523	0.0121701	0.00698137	STAT5B/MEIS2/PRKCA/PTPN11/MIR221	5	0.387597
BP	GO:2000027	regulation of animal organ morphogenesis	5/141	129/18903	0.00282523	0.0121701	0.00698137	HOXB7/GATA3/ROR2/BMP4/BMP2	5	0.387597
BP	GO:0002369	T cell cytokine production	3/141	38/18903	0.00283124	0.0121701	0.00698137	GATA3/CD81/LILRB4	3	0.789474
BP	GO:0002724	regulation of T cell cytokine production	3/141	38/18903	0.00283124	0.0121701	0.00698137	GATA3/CD81/LILRB4	3	0.789474
BP	GO:0043368	positive T cell selection	3/141	38/18903	0.00283124	0.0121701	0.00698137	SRF/BATF/IL12B	3	0.789474
BP	GO:0060306	regulation of membrane repolarization	3/141	38/18903	0.00283124	0.0121701	0.00698137	KCNQ1/WDR1/FLNA	3	0.789474
BP	GO:0002833	positive regulation of response to biotic stimulus	6/141	188/18903	0.00288998	0.0121701	0.00698137	STAT5B/IRF7/PRKCA/IFI16/RPS19/IL12B	6	0.319149
BP	GO:0002720	positive regulation of cytokine production involved in immune response	4/141	79/18903	0.00289127	0.0121701	0.00698137	GATA3/KIT/CD81/TLR3	4	0.506329
BP	GO:0048844	artery morphogenesis	4/141	79/18903	0.00289127	0.0121701	0.00698137	SRF/BMP4/ADGRF5/MIR145	4	0.506329
BP	GO:0001660	fever generation	2/141	11/18903	0.00290741	0.0121701	0.00698137	TNFSF11/TNFRSF11A	2	1.81818
BP	GO:0003139	secondary heart field specification	2/141	11/18903	0.00290741	0.0121701	0.00698137	BMP4/MEF2C	2	1.81818
BP	GO:0010887	negative regulation of cholesterol storage	2/141	11/18903	0.00290741	0.0121701	0.00698137	PPARG/TREM2	2	1.81818
BP	GO:0010968	regulation of microtubule nucleation	2/141	11/18903	0.00290741	0.0121701	0.00698137	HSPA1A/HSPA1B	2	1.81818
BP	GO:0010986	positive regulation of lipoprotein particle clearance	2/141	11/18903	0.00290741	0.0121701	0.00698137	ANXA2/TREM2	2	1.81818
BP	GO:0031943	regulation of glucocorticoid metabolic process	2/141	11/18903	0.00290741	0.0121701	0.00698137	NR3C1/BMP2	2	1.81818
BP	GO:0032276	regulation of gonadotropin secretion	2/141	11/18903	0.00290741	0.0121701	0.00698137	INHA/INHBA	2	1.81818
BP	GO:0034350	regulation of glial cell apoptotic process	2/141	11/18903	0.00290741	0.0121701	0.00698137	PRKCA/TREM2	2	1.81818
BP	GO:0036363	transforming growth factor beta activation	2/141	11/18903	0.00290741	0.0121701	0.00698137	ITGB8/ITGB6	2	1.81818
BP	GO:0042487	regulation of odontogenesis of dentin-containing tooth	2/141	11/18903	0.00290741	0.0121701	0.00698137	BMP4/BMP2	2	1.81818
BP	GO:0046501	protoporphyrinogen IX metabolic process	2/141	11/18903	0.00290741	0.0121701	0.00698137	EIF2AK1/ALAS2	2	1.81818
BP	GO:0046643	regulation of gamma-delta T cell activation	2/141	11/18903	0.00290741	0.0121701	0.00698137	STAT5B/LEF1	2	1.81818
BP	GO:0051133	regulation of NK T cell activation	2/141	11/18903	0.00290741	0.0121701	0.00698137	JAK2/IL12B	2	1.81818
BP	GO:0060439	trachea morphogenesis	2/141	11/18903	0.00290741	0.0121701	0.00698137	TGFBR2/BMP4	2	1.81818
BP	GO:0090084	negative regulation of inclusion body assembly	2/141	11/18903	0.00290741	0.0121701	0.00698137	HSPA1A/HSPA1B	2	1.81818
BP	GO:0099624	atrial cardiac muscle cell membrane repolarization	2/141	11/18903	0.00290741	0.0121701	0.00698137	KCNQ1/FLNA	2	1.81818
BP	GO:1900222	negative regulation of amyloid-beta clearance	2/141	11/18903	0.00290741	0.0121701	0.00698137	SRF/PLA2G3	2	1.81818
BP	GO:1904238	pericyte cell differentiation	2/141	11/18903	0.00290741	0.0121701	0.00698137	EPHA2/BMP4	2	1.81818
BP	GO:1904672	regulation of somatic stem cell population maintenance	2/141	11/18903	0.00290741	0.0121701	0.00698137	MYC/MIR145	2	1.81818
BP	GO:2000109	regulation of macrophage apoptotic process	2/141	11/18903	0.00290741	0.0121701	0.00698137	IRF7/MEF2C	2	1.81818
BP	GO:2000727	positive regulation of cardiac muscle cell differentiation	2/141	11/18903	0.00290741	0.0121701	0.00698137	BMP4/MEF2C	2	1.81818
BP	GO:2000826	regulation of heart morphogenesis	2/141	11/18903	0.00290741	0.0121701	0.00698137	BMP4/BMP2	2	1.81818
BP	GO:0032612	interleukin-1 production	5/141	130/18903	0.00292093	0.012198	0.00699739	JAK2/LILRB4/IFI16/TREM2/CCL3	5	0.384615
BP	GO:0032652	regulation of interleukin-1 production	5/141	130/18903	0.00292093	0.012198	0.00699739	JAK2/LILRB4/IFI16/TREM2/CCL3	5	0.384615
BP	GO:0071478	cellular response to radiation	6/141	189/18903	0.00296678	0.0123749	0.0070989	GATA3/PIK3R1/ITGB6/MMP9/IFI16/MYC	6	0.31746
BP	GO:0015833	peptide transport	7/141	254/18903	0.00299447	0.0124758	0.00715677	JAK2/TNFSF11/PPP3CA/PTPN11/CARTPT/SLC9B2/UCP2	7	0.275591
BP	GO:0003151	outflow tract morphogenesis	4/141	80/18903	0.00302607	0.0125633	0.00720696	TGFBR3/TGFBR2/BMP4/MEF2C	4	0.5
BP	GO:0014068	positive regulation of phosphatidylinositol 3-kinase signaling	4/141	80/18903	0.00302607	0.0125633	0.00720696	KIT/ROR2/JAK2/TREM2	4	0.5
BP	GO:0048644	muscle organ morphogenesis	4/141	80/18903	0.00302607	0.0125633	0.00720696	TGFBR3/POU4F1/BMP2/MIR145	4	0.5
BP	GO:0032350	regulation of hormone metabolic process	3/141	39/18903	0.00305058	0.012577	0.00721482	GATA3/NR3C1/BMP2	3	0.769231
BP	GO:0032373	positive regulation of sterol transport	3/141	39/18903	0.00305058	0.012577	0.00721482	ANXA2/PPARG/TREM2	3	0.769231
BP	GO:0032376	positive regulation of cholesterol transport	3/141	39/18903	0.00305058	0.012577	0.00721482	ANXA2/PPARG/TREM2	3	0.769231
BP	GO:0043403	skeletal muscle tissue regeneration	3/141	39/18903	0.00305058	0.012577	0.00721482	CD81/PPP3CA/TGFBR2	3	0.769231
BP	GO:0044060	regulation of endocrine process	3/141	39/18903	0.00305058	0.012577	0.00721482	PTPN11/INHA/INHBA	3	0.769231
BP	GO:0097242	amyloid-beta clearance	3/141	39/18903	0.00305058	0.012577	0.00721482	SRF/PLA2G3/TREM2	3	0.769231
BP	GO:0021537	telencephalon development	7/141	255/18903	0.00306022	0.0126022	0.00722925	EFNA2/SRF/ID2/BMP4/BMP2/LEF1/INHBA	7	0.27451
BP	GO:0055001	muscle cell development	6/141	191/18903	0.00312497	0.0128477	0.0073701	WDR1/ACTN1/SRF/PPP3CA/BMP4/LOX	6	0.314136
BP	GO:0090257	regulation of muscle system process	7/141	256/18903	0.00312706	0.0128477	0.0073701	KCNQ1/KIT/SRF/PRKCA/PPP3CA/PPARG/MIR145	7	0.273438
BP	GO:0072332	intrinsic apoptotic signaling pathway by p53 class mediator	4/141	81/18903	0.00316511	0.012989	0.00745115	POU4F1/IFI16/MYC/HIPK2	4	0.493827
BP	GO:0035303	regulation of dephosphorylation	5/141	133/18903	0.0032221	0.0132076	0.00757659	PPARGC1B/CDK5RAP3/JAK2/BMP2/MEF2C	5	0.37594
BP	GO:0032965	regulation of collagen biosynthetic process	3/141	40/18903	0.00328008	0.0133836	0.00767754	BMP4/MIR145/INHBA	3	0.75
BP	GO:0042307	positive regulation of protein import into nucleus	3/141	40/18903	0.00328008	0.0133836	0.00767754	PIK3R1/FLNA/JAK2	3	0.75
BP	GO:0099622	cardiac muscle cell membrane repolarization	3/141	40/18903	0.00328008	0.0133836	0.00767754	KCNQ1/WDR1/FLNA	3	0.75
BP	GO:1900016	negative regulation of cytokine production involved in inflammatory response	3/141	40/18903	0.00328008	0.0133836	0.00767754	LILRB4/MIR221/TREM2	3	0.75
BP	GO:0048839	inner ear development	6/141	193/18903	0.00328937	0.0134062	0.00769047	KCNQ1/GATA3/PTPN11/BMP4/BMP2/MAF	6	0.310881
BP	GO:0022411	cellular component disassembly	10/141	483/18903	0.00339341	0.0138144	0.00792463	WDR1/PIK3R1/PRKCA/CDK5RAP3/MMP9/MYC/NEDD9/TREM2/SCIN/TRIM58	10	0.207039
BP	GO:0045786	negative regulation of cell cycle	9/141	405/18903	0.00339828	0.0138184	0.00792693	GATA3/ZFP36L1/CDK5RAP3/PTPN11/CDKN1C/INHA/BMP4/BMP2/INHBA	9	0.222222
BP	GO:0007492	endoderm development	4/141	83/18903	0.00345613	0.0139109	0.00798003	ZFP36L1/MMP9/BMP4/INHBA	4	0.481928
BP	GO:0001553	luteinization	2/141	12/18903	0.00347187	0.0139109	0.00798003	STAT5B/INHBA	2	1.66667
BP	GO:0002645	positive regulation of tolerance induction	2/141	12/18903	0.00347187	0.0139109	0.00798003	TGFBR2/LILRB4	2	1.66667
BP	GO:0031650	regulation of heat generation	2/141	12/18903	0.00347187	0.0139109	0.00798003	TNFSF11/TNFRSF11A	2	1.66667
BP	GO:0032490	detection of molecule of bacterial origin	2/141	12/18903	0.00347187	0.0139109	0.00798003	TLR2/TREM2	2	1.66667
BP	GO:0035933	glucocorticoid secretion	2/141	12/18903	0.00347187	0.0139109	0.00798003	KCNQ1/PTPN11	2	1.66667
BP	GO:0043696	dedifferentiation	2/141	12/18903	0.00347187	0.0139109	0.00798003	MIR221/MIR145	2	1.66667
BP	GO:0043697	cell dedifferentiation	2/141	12/18903	0.00347187	0.0139109	0.00798003	MIR221/MIR145	2	1.66667
BP	GO:0048103	somatic stem cell division	2/141	12/18903	0.00347187	0.0139109	0.00798003	KIT/MIR145	2	1.66667
BP	GO:0061517	macrophage proliferation	2/141	12/18903	0.00347187	0.0139109	0.00798003	IL33/TREM2	2	1.66667
BP	GO:0071107	response to parathyroid hormone	2/141	12/18903	0.00347187	0.0139109	0.00798003	MEF2C/FOS	2	1.66667
BP	GO:0072178	nephric duct morphogenesis	2/141	12/18903	0.00347187	0.0139109	0.00798003	GATA3/BMP4	2	1.66667
BP	GO:0090677	reversible differentiation	2/141	12/18903	0.00347187	0.0139109	0.00798003	MIR221/MIR145	2	1.66667
BP	GO:0048638	regulation of developmental growth	8/141	332/18903	0.00349884	0.0140032	0.00803297	TGFBR3/STAT5B/SRF/TGFBR2/FLVCR1/BMP4/MEF2C/MAPK11	8	0.240964
BP	GO:0050850	positive regulation of calcium-mediated signaling	3/141	41/18903	0.00351989	0.0140401	0.00805414	PPP3CA/TREM2/CCL3	3	0.731707
BP	GO:0060338	regulation of type I interferon-mediated signaling pathway	3/141	41/18903	0.00351989	0.0140401	0.00805414	IRF7/ISG15/PTPN11	3	0.731707
BP	GO:1905314	semi-lunar valve development	3/141	41/18903	0.00351989	0.0140401	0.00805414	GATA3/BMP4/BMP2	3	0.731707
BP	GO:0071333	cellular response to glucose stimulus	5/141	136/18903	0.00354504	0.0141047	0.00809117	SRF/PPP3CA/TREM2/SLC9B2/UCP2	5	0.367647
BP	GO:1903052	positive regulation of proteolysis involved in protein catabolic process	5/141	136/18903	0.00354504	0.0141047	0.00809117	TRIB1/IL33/HSPA1A/HSPA1B/TREM2	5	0.367647
BP	GO:0045664	regulation of neuron differentiation	6/141	196/18903	0.00354797	0.0141047	0.00809117	MEIS1/CDK5RAP3/ID2/BMP4/BMP2/MEF2C	6	0.306122
BP	GO:0002440	production of molecular mediator of immune response	8/141	333/18903	0.00356289	0.0141482	0.00811612	GATA3/KIT/CD81/IL33/TLR3/LILRB4/BATF/IL5	8	0.24024
BP	GO:1904019	epithelial cell apoptotic process	5/141	137/18903	0.00365767	0.0145083	0.00832273	GATA3/ZFP36L1/JAK2/TGFBR2/LEF1	5	0.364964
BP	GO:0043254	regulation of protein-containing complex assembly	9/141	410/18903	0.00368281	0.0145918	0.00837062	ISG15/THRA/PTPN11/IAPP/HSPA1A/HSPA1B/TREM2/SCIN/IL5	9	0.219512
BP	GO:0061564	axon development	10/141	490/18903	0.00375561	0.0148637	0.00852658	GATA3/EFNA2/EPHA2/FLNA/SRF/TSPAN2/JAK2/PTPN11/POU4F1/MIR221	10	0.204082
BP	GO:0014002	astrocyte development	3/141	42/18903	0.00377016	0.0148658	0.00852777	TSPAN2/ROR2/TREM2	3	0.714286
BP	GO:0032814	regulation of natural killer cell activation	3/141	42/18903	0.00377016	0.0148658	0.00852777	STAT5B/JAK2/IL12B	3	0.714286
BP	GO:0034142	toll-like receptor 4 signaling pathway	3/141	42/18903	0.00377016	0.0148658	0.00852777	RAB7B/TREM2/LTF	3	0.714286
BP	GO:0071331	cellular response to hexose stimulus	5/141	138/18903	0.00377285	0.0148658	0.00852777	SRF/PPP3CA/TREM2/SLC9B2/UCP2	5	0.362319
BP	GO:0001933	negative regulation of protein phosphorylation	8/141	338/18903	0.00389691	0.0153376	0.00879845	TRIB1/CDK5RAP3/CDKN1C/LILRB4/BMP4/PPARG/BMP2/CD109	8	0.236686
BP	GO:0071326	cellular response to monosaccharide stimulus	5/141	140/18903	0.00401097	0.015688	0.00899945	SRF/PPP3CA/TREM2/SLC9B2/UCP2	5	0.357143
BP	GO:0042789	mRNA transcription by RNA polymerase II	3/141	43/18903	0.00403102	0.015688	0.00899945	ANXA2/EPAS1/PPARG	3	0.697674
BP	GO:0048713	regulation of oligodendrocyte differentiation	3/141	43/18903	0.00403102	0.015688	0.00899945	WDR1/TLR2/IL33	3	0.697674
BP	GO:0060412	ventricular septum morphogenesis	3/141	43/18903	0.00403102	0.015688	0.00899945	TGFBR3/TGFBR2/BMP4	3	0.697674
BP	GO:0002664	regulation of T cell tolerance induction	2/141	13/18903	0.00408312	0.015688	0.00899945	TGFBR2/LILRB4	2	1.53846
BP	GO:0021978	telencephalon regionalization	2/141	13/18903	0.00408312	0.015688	0.00899945	BMP4/BMP2	2	1.53846
BP	GO:0033690	positive regulation of osteoblast proliferation	2/141	13/18903	0.00408312	0.015688	0.00899945	BMP2/LTF	2	1.53846
BP	GO:0034144	negative regulation of toll-like receptor 4 signaling pathway	2/141	13/18903	0.00408312	0.015688	0.00899945	RAB7B/TREM2	2	1.53846
BP	GO:0035745	T-helper 2 cell cytokine production	2/141	13/18903	0.00408312	0.015688	0.00899945	GATA3/CD81	2	1.53846
BP	GO:0036302	atrioventricular canal development	2/141	13/18903	0.00408312	0.015688	0.00899945	PTPN11/BMP2	2	1.53846
BP	GO:0042415	norepinephrine metabolic process	2/141	13/18903	0.00408312	0.015688	0.00899945	GATA3/EPAS1	2	1.53846
BP	GO:0042492	gamma-delta T cell differentiation	2/141	13/18903	0.00408312	0.015688	0.00899945	STAT5B/LEF1	2	1.53846
BP	GO:0048680	positive regulation of axon regeneration	2/141	13/18903	0.00408312	0.015688	0.00899945	FLNA/MIR221	2	1.53846
BP	GO:0051132	NK T cell activation	2/141	13/18903	0.00408312	0.015688	0.00899945	JAK2/IL12B	2	1.53846
BP	GO:0061029	eyelid development in camera-type eye	2/141	13/18903	0.00408312	0.015688	0.00899945	SRF/INHBA	2	1.53846
BP	GO:0070424	regulation of nucleotide-binding oligomerization domain containing signaling pathway	2/141	13/18903	0.00408312	0.015688	0.00899945	HSPA1A/HSPA1B	2	1.53846
BP	GO:1901862	negative regulation of muscle tissue development	2/141	13/18903	0.00408312	0.015688	0.00899945	BMP4/LEF1	2	1.53846
BP	GO:1903265	positive regulation of tumor necrosis factor-mediated signaling pathway	2/141	13/18903	0.00408312	0.015688	0.00899945	HSPA1A/HSPA1B	2	1.53846
BP	GO:1905065	positive regulation of vascular associated smooth muscle cell differentiation	2/141	13/18903	0.00408312	0.015688	0.00899945	KIT/MIR145	2	1.53846
BP	GO:1905907	negative regulation of amyloid fibril formation	2/141	13/18903	0.00408312	0.015688	0.00899945	IAPP/TREM2	2	1.53846
BP	GO:2000551	regulation of T-helper 2 cell cytokine production	2/141	13/18903	0.00408312	0.015688	0.00899945	GATA3/CD81	2	1.53846
BP	GO:0010660	regulation of muscle cell apoptotic process	4/141	87/18903	0.00409175	0.015688	0.00899945	JAK2/PPARG/IL12B/MIR145	4	0.45977
BP	GO:0014910	regulation of smooth muscle cell migration	4/141	87/18903	0.00409175	0.015688	0.00899945	TRIB1/MIR221/MEF2C/CCN4	4	0.45977
BP	GO:1900182	positive regulation of protein localization to nucleus	4/141	87/18903	0.00409175	0.015688	0.00899945	PIK3R1/FLNA/CDK5RAP3/JAK2	4	0.45977
BP	GO:0051235	maintenance of location	8/141	342/18903	0.00418117	0.0160136	0.00918622	STAT5B/FLNA/PPARG/TREM2/GP5/SCIN/FBN1/CCL3	8	0.233918
BP	GO:0051701	biological process involved in interaction with host	6/141	203/18903	0.00420995	0.0161065	0.0092395	EPHA2/CD81/ITGB6/HSPA1A/HSPA1B/LTF	6	0.295567
BP	GO:0035107	appendage morphogenesis	5/141	142/18903	0.00425967	0.0162617	0.00932854	RARG/HOXA9/FLVCR1/BMP4/LEF1	5	0.352113
BP	GO:0035108	limb morphogenesis	5/141	142/18903	0.00425967	0.0162617	0.00932854	RARG/HOXA9/FLVCR1/BMP4/LEF1	5	0.352113
BP	GO:0001709	cell fate determination	3/141	44/18903	0.0043026	0.0163554	0.0093823	GATA3/BMP4/MEF2C	3	0.681818
BP	GO:0014075	response to amine	3/141	44/18903	0.0043026	0.0163554	0.0093823	JAK2/PPP3CA/PDE1B	3	0.681818
BP	GO:0072538	T-helper 17 type immune response	3/141	44/18903	0.0043026	0.0163554	0.0093823	JAK2/BATF/IL12B	3	0.681818
BP	GO:1905521	regulation of macrophage migration	3/141	44/18903	0.0043026	0.0163554	0.0093823	CD81/TREM2/CCL3	3	0.681818
BP	GO:0002709	regulation of T cell mediated immunity	4/141	89/18903	0.00443734	0.0168137	0.0096452	GATA3/CD81/LILRB4/IL12B	4	0.449438
BP	GO:0048678	response to axon injury	4/141	89/18903	0.00443734	0.0168137	0.0096452	FLNA/JAK2/MIR221/TREM2	4	0.449438
BP	GO:0050829	defense response to Gram-negative bacterium	4/141	89/18903	0.00443734	0.0168137	0.0096452	RPS19/TREM2/IL12B/LTF	4	0.449438
BP	GO:0030177	positive regulation of Wnt signaling pathway	5/141	144/18903	0.00451918	0.0170905	0.00980398	TLR2/BMP2/LEF1/CCN4/MIR145	5	0.347222
BP	GO:0071674	mononuclear cell migration	6/141	206/18903	0.00451999	0.0170905	0.00980398	GATA3/TNFSF11/TNFRSF11A/RPS19/NEDD9/CCL3	6	0.291262
BP	GO:0010712	regulation of collagen metabolic process	3/141	45/18903	0.00458503	0.0172265	0.00988203	BMP4/MIR145/INHBA	3	0.666667
BP	GO:0030890	positive regulation of B cell proliferation	3/141	45/18903	0.00458503	0.0172265	0.00988203	CD81/MEF2C/IL5	3	0.666667
BP	GO:0031295	T cell costimulation	3/141	45/18903	0.00458503	0.0172265	0.00988203	CD81/PTPN11/LILRB4	3	0.666667
BP	GO:0060964	regulation of miRNA-mediated gene silencing	3/141	45/18903	0.00458503	0.0172265	0.00988203	PPP3CA/BMP4/PPARG	3	0.666667
BP	GO:1900744	regulation of p38MAPK cascade	3/141	45/18903	0.00458503	0.0172265	0.00988203	BMP4/BMP2/TREM2	3	0.666667
BP	GO:1901381	positive regulation of potassium ion transmembrane transport	3/141	45/18903	0.00458503	0.0172265	0.00988203	KCNQ1/FLNA/TREM2	3	0.666667
BP	GO:0051591	response to cAMP	4/141	90/18903	0.00461729	0.017293	0.00992014	KCNQ1/PPARGC1B/ZFP36L1/FOS	4	0.444444
BP	GO:0055006	cardiac cell development	4/141	90/18903	0.00461729	0.017293	0.00992014	TGFBR3/SRF/BMP4/INHBA	4	0.444444
BP	GO:0070098	chemokine-mediated signaling pathway	4/141	90/18903	0.00461729	0.017293	0.00992014	THPO/MPL/TREM2/CCL3	4	0.444444
BP	GO:0045089	positive regulation of innate immune response	5/141	145/18903	0.00465307	0.0174087	0.00998651	STAT5B/IRF7/IFI16/RPS19/IL12B	5	0.344828
BP	GO:0051348	negative regulation of transferase activity	7/141	276/18903	0.00471378	0.0174601	0.010016	TRIB1/CDK5RAP3/CDKN1C/LILRB4/BMP4/PPARG/BMP2	7	0.253623
BP	GO:0032869	cellular response to insulin stimulus	6/141	208/18903	0.00473584	0.0174601	0.010016	PIK3R1/ZFP36L1/PTPN11/PPARG/BGLAP/UCP2	6	0.288462
BP	GO:0002756	MyD88-independent toll-like receptor signaling pathway	2/141	14/18903	0.00474043	0.0174601	0.010016	IRF7/TLR3	2	1.42857
BP	GO:0003207	cardiac chamber formation	2/141	14/18903	0.00474043	0.0174601	0.010016	BMP2/MEF2C	2	1.42857
BP	GO:0031665	negative regulation of lipopolysaccharide-mediated signaling pathway	2/141	14/18903	0.00474043	0.0174601	0.010016	TRIB1/LTF	2	1.42857
BP	GO:0031958	corticosteroid receptor signaling pathway	2/141	14/18903	0.00474043	0.0174601	0.010016	NR3C1/JAK2	2	1.42857
BP	GO:0032736	positive regulation of interleukin-13 production	2/141	14/18903	0.00474043	0.0174601	0.010016	GATA3/IL33	2	1.42857
BP	GO:0044793	negative regulation by host of viral process	2/141	14/18903	0.00474043	0.0174601	0.010016	MIR221/LTF	2	1.42857
BP	GO:0045348	positive regulation of MHC class II biosynthetic process	2/141	14/18903	0.00474043	0.0174601	0.010016	IL33/JAK2	2	1.42857
BP	GO:0048711	positive regulation of astrocyte differentiation	2/141	14/18903	0.00474043	0.0174601	0.010016	ID2/BMP2	2	1.42857
BP	GO:0070572	positive regulation of neuron projection regeneration	2/141	14/18903	0.00474043	0.0174601	0.010016	FLNA/MIR221	2	1.42857
BP	GO:0071888	macrophage apoptotic process	2/141	14/18903	0.00474043	0.0174601	0.010016	IRF7/MEF2C	2	1.42857
BP	GO:0072160	nephron tubule epithelial cell differentiation	2/141	14/18903	0.00474043	0.0174601	0.010016	GATA3/MEF2C	2	1.42857
BP	GO:0072540	T-helper 17 cell lineage commitment	2/141	14/18903	0.00474043	0.0174601	0.010016	BATF/IL12B	2	1.42857
BP	GO:1905203	regulation of connective tissue replacement	2/141	14/18903	0.00474043	0.0174601	0.010016	PPP3CA/PPARG	2	1.42857
BP	GO:1901216	positive regulation of neuron death	4/141	91/18903	0.00480209	0.0176689	0.0101358	NR3C1/POU4F1/FOS/CCL3	4	0.43956
BP	GO:0045732	positive regulation of protein catabolic process	6/141	209/18903	0.00484657	0.0178142	0.0102191	CD81/TRIB1/IL33/HSPA1A/HSPA1B/TREM2	6	0.287081
BP	GO:0042168	heme metabolic process	3/141	46/18903	0.00487843	0.0178759	0.0102545	TMEM14C/FLVCR1/ALAS2	3	0.652174
BP	GO:0044788	modulation by host of viral process	3/141	46/18903	0.00487843	0.0178759	0.0102545	FASN/MIR221/LTF	3	0.652174
BP	GO:2001239	regulation of extrinsic apoptotic signaling pathway in absence of ligand	3/141	46/18903	0.00487843	0.0178759	0.0102545	HSPA1A/HSPA1B/INHBA	3	0.652174
BP	GO:0035264	multicellular organism growth	5/141	147/18903	0.0049293	0.0180437	0.0103508	STAT5B/ZFP36L1/RARG/PTPN11/FLVCR1	5	0.340136
BP	GO:0031346	positive regulation of cell projection organization	8/141	352/18903	0.00496202	0.0181448	0.0104088	PIK3R1/KIT/FLNA/SRF/ROR2/PLA2G3/MIR221/NEDD9	8	0.227273
BP	GO:0001656	metanephros development	4/141	92/18903	0.00499179	0.0182137	0.0104483	GATA3/BMP4/MYC/FBN1	4	0.434783
BP	GO:0010657	muscle cell apoptotic process	4/141	92/18903	0.00499179	0.0182137	0.0104483	JAK2/PPARG/IL12B/MIR145	4	0.434783
BP	GO:0051962	positive regulation of nervous system development	7/141	279/18903	0.00499624	0.0182137	0.0104483	KIT/TLR2/SRF/IL33/ID2/BMP2/MIR221	7	0.250896
BP	GO:0002687	positive regulation of leukocyte migration	5/141	148/18903	0.00507169	0.0184699	0.0105953	KITLG/PIK3R1/NEDD9/TREM2/CCL3	5	0.337838
BP	GO:0002861	regulation of inflammatory response to antigenic stimulus	3/141	47/18903	0.00518293	0.0187535	0.010758	CD81/TREM2/IL12B	3	0.638298
BP	GO:0008542	visual learning	3/141	47/18903	0.00518293	0.0187535	0.010758	KIT/MEIS2/PDE1B	3	0.638298
BP	GO:0031294	lymphocyte costimulation	3/141	47/18903	0.00518293	0.0187535	0.010758	CD81/PTPN11/LILRB4	3	0.638298
BP	GO:0061383	trabecula morphogenesis	3/141	47/18903	0.00518293	0.0187535	0.010758	TGFBR3/PPARGC1B/SRF	3	0.638298
BP	GO:1900368	regulation of post-transcriptional gene silencing by RNA	3/141	47/18903	0.00518293	0.0187535	0.010758	PPP3CA/BMP4/PPARG	3	0.638298
BP	GO:0055017	cardiac muscle tissue growth	4/141	93/18903	0.00518647	0.0187535	0.010758	TGFBR3/TGFBR2/MEF2C/MAPK11	4	0.430108
BP	GO:2000106	regulation of leukocyte apoptotic process	4/141	93/18903	0.00518647	0.0187535	0.010758	KITLG/IRF7/BMP4/MEF2C	4	0.430108
BP	GO:0006979	response to oxidative stress	9/141	434/18903	0.0053192	0.0192139	0.0110221	PPARGC1B/JAK2/MMP9/HSPA1A/HSPA1B/EPAS1/TREM2/UCP2/FOS	9	0.207373
BP	GO:0001890	placenta development	5/141	150/18903	0.00536518	0.0193212	0.0110836	ZFP36L1/ITGB8/EPAS1/PPARG/LEF1	5	0.333333
BP	GO:0010821	regulation of mitochondrion organization	5/141	150/18903	0.00536518	0.0193212	0.0110836	IAPP/MMP9/HSPA1A/PPARG/TREM2	5	0.333333
BP	GO:0043535	regulation of blood vessel endothelial cell migration	5/141	150/18903	0.00536518	0.0193212	0.0110836	EPHA2/PRKCA/PPARG/MIR221/MEF2C	5	0.333333
BP	GO:0032436	positive regulation of proteasomal ubiquitin-dependent protein catabolic process	4/141	94/18903	0.00538616	0.0193666	0.0111097	TRIB1/IL33/HSPA1A/HSPA1B	4	0.425532
BP	GO:0001771	immunological synapse formation	2/141	15/18903	0.0054431	0.0193666	0.0111097	CD81/NEDD9	2	1.33333
BP	GO:0002517	T cell tolerance induction	2/141	15/18903	0.0054431	0.0193666	0.0111097	TGFBR2/LILRB4	2	1.33333
BP	GO:0002679	respiratory burst involved in defense response	2/141	15/18903	0.0054431	0.0193666	0.0111097	RPS19/TREM2	2	1.33333
BP	GO:0003413	chondrocyte differentiation involved in endochondral bone morphogenesis	2/141	15/18903	0.0054431	0.0193666	0.0111097	RARG/TGFBR2	2	1.33333
BP	GO:0009886	post-embryonic animal morphogenesis	2/141	15/18903	0.0054431	0.0193666	0.0111097	NKX2-3/FBN1	2	1.33333
BP	GO:0010889	regulation of sequestering of triglyceride	2/141	15/18903	0.0054431	0.0193666	0.0111097	PPARG/TREM2	2	1.33333
BP	GO:0042976	activation of Janus kinase activity	2/141	15/18903	0.0054431	0.0193666	0.0111097	JAK2/IL12B	2	1.33333
BP	GO:0045064	T-helper 2 cell differentiation	2/141	15/18903	0.0054431	0.0193666	0.0111097	GATA3/BATF	2	1.33333
BP	GO:0045579	positive regulation of B cell differentiation	2/141	15/18903	0.0054431	0.0193666	0.0111097	STAT5B/INPP5D	2	1.33333
BP	GO:0050910	detection of mechanical stimulus involved in sensory perception of sound	2/141	15/18903	0.0054431	0.0193666	0.0111097	KCNQ1/KIT	2	1.33333
BP	GO:0060347	heart trabecula formation	2/141	15/18903	0.0054431	0.0193666	0.0111097	TGFBR3/SRF	2	1.33333
BP	GO:0001974	blood vessel remodeling	3/141	48/18903	0.00549863	0.0194281	0.011145	FLNA/EPAS1/MEF2C	3	0.625
BP	GO:0003197	endocardial cushion development	3/141	48/18903	0.00549863	0.0194281	0.011145	TGFBR2/BMP4/BMP2	3	0.625
BP	GO:0009299	mRNA transcription	3/141	48/18903	0.00549863	0.0194281	0.011145	ANXA2/EPAS1/PPARG	3	0.625
BP	GO:0010171	body morphogenesis	3/141	48/18903	0.00549863	0.0194281	0.011145	PTPN11/FLVCR1/LEF1	3	0.625
BP	GO:0032309	icosanoid secretion	3/141	48/18903	0.00549863	0.0194281	0.011145	PLA2G3/TNFSF11/TNFRSF11A	3	0.625
BP	GO:0032892	positive regulation of organic acid transport	3/141	48/18903	0.00549863	0.0194281	0.011145	PLA2G3/TNFSF11/TNFRSF11A	3	0.625
BP	GO:0060147	regulation of post-transcriptional gene silencing	3/141	48/18903	0.00549863	0.0194281	0.011145	PPP3CA/BMP4/PPARG	3	0.625
BP	GO:0046718	viral entry into host cell	5/141	151/18903	0.00551634	0.0194714	0.0111698	EPHA2/CD81/ITGB6/HSPA1A/HSPA1B	5	0.331126
BP	GO:0014909	smooth muscle cell migration	4/141	95/18903	0.00559094	0.0197151	0.0113096	TRIB1/MIR221/MEF2C/CCN4	4	0.421053
BP	GO:0046330	positive regulation of JNK cascade	4/141	96/18903	0.00580085	0.0204149	0.011711	MTURN/TLR3/TNFSF11/HIPK2	4	0.416667
BP	GO:0070664	negative regulation of leukocyte proliferation	4/141	96/18903	0.00580085	0.0204149	0.011711	IL33/INPP5D/LILRB4/BMP4	4	0.416667
BP	GO:0045933	positive regulation of muscle contraction	3/141	49/18903	0.00582565	0.0204616	0.0117379	KCNQ1/KIT/SRF	3	0.612245
BP	GO:0048546	digestive tract morphogenesis	3/141	49/18903	0.00582565	0.0204616	0.0117379	NKX2-3/ID2/BMP4	3	0.612245
BP	GO:0007249	I-kappaB kinase/NF-kappaB signaling	7/141	288/18903	0.00592044	0.0207741	0.0119171	TLR2/FLNA/TLR3/TNFSF11/LILRB4/TREM2/LTF	7	0.243056
BP	GO:0043524	negative regulation of neuron apoptotic process	5/141	154/18903	0.00598788	0.02099	0.012041	PLA2G3/JAK2/POU4F1/HIPK2/MEF2C	5	0.324675
BP	GO:0043502	regulation of muscle adaptation	4/141	97/18903	0.00601596	0.0210677	0.0120855	PRKCA/PPP3CA/PPARG/MIR145	4	0.412371
BP	GO:0050871	positive regulation of B cell activation	5/141	155/18903	0.00615118	0.0212396	0.0121842	STAT5B/CD81/INPP5D/MEF2C/IL5	5	0.322581
BP	GO:2001236	regulation of extrinsic apoptotic signaling pathway	5/141	155/18903	0.00615118	0.0212396	0.0121842	HSPA1A/HSPA1B/BMP4/MIR221/INHBA	5	0.322581
BP	GO:0002066	columnar/cuboidal epithelial cell development	3/141	50/18903	0.00616408	0.0212396	0.0121842	FASN/RARG/BMP4	3	0.6
BP	GO:0032964	collagen biosynthetic process	3/141	50/18903	0.00616408	0.0212396	0.0121842	BMP4/MIR145/INHBA	3	0.6
BP	GO:0060966	regulation of gene silencing by RNA	3/141	50/18903	0.00616408	0.0212396	0.0121842	PPP3CA/BMP4/PPARG	3	0.6
BP	GO:1904707	positive regulation of vascular associated smooth muscle cell proliferation	3/141	50/18903	0.00616408	0.0212396	0.0121842	JAK2/MMP9/MIR221	3	0.6
BP	GO:0002730	regulation of dendritic cell cytokine production	2/141	16/18903	0.00619042	0.0212396	0.0121842	KIT/TLR3	2	1.25
BP	GO:0006704	glucocorticoid biosynthetic process	2/141	16/18903	0.00619042	0.0212396	0.0121842	NR3C1/BMP2	2	1.25
BP	GO:0015671	oxygen transport	2/141	16/18903	0.00619042	0.0212396	0.0121842	MYC/MB	2	1.25
BP	GO:0021535	cell migration in hindbrain	2/141	16/18903	0.00619042	0.0212396	0.0121842	POU4F1/LEF1	2	1.25
BP	GO:0034112	positive regulation of homotypic cell-cell adhesion	2/141	16/18903	0.00619042	0.0212396	0.0121842	JAK2/TNFSF11	2	1.25
BP	GO:0034349	glial cell apoptotic process	2/141	16/18903	0.00619042	0.0212396	0.0121842	PRKCA/TREM2	2	1.25
BP	GO:0034393	positive regulation of smooth muscle cell apoptotic process	2/141	16/18903	0.00619042	0.0212396	0.0121842	PPARG/IL12B	2	1.25
BP	GO:0042448	progesterone metabolic process	2/141	16/18903	0.00619042	0.0212396	0.0121842	STAT5B/FSHB	2	1.25
BP	GO:0044406	adhesion of symbiont to host	2/141	16/18903	0.00619042	0.0212396	0.0121842	CD81/LTF	2	1.25
BP	GO:0070431	nucleotide-binding oligomerization domain containing 2 signaling pathway	2/141	16/18903	0.00619042	0.0212396	0.0121842	HSPA1A/HSPA1B	2	1.25
BP	GO:0072176	nephric duct development	2/141	16/18903	0.00619042	0.0212396	0.0121842	GATA3/BMP4	2	1.25
BP	GO:0090030	regulation of steroid hormone biosynthetic process	2/141	16/18903	0.00619042	0.0212396	0.0121842	NR3C1/BMP2	2	1.25
BP	GO:1905906	regulation of amyloid fibril formation	2/141	16/18903	0.00619042	0.0212396	0.0121842	IAPP/TREM2	2	1.25
BP	GO:2000318	positive regulation of T-helper 17 type immune response	2/141	16/18903	0.00619042	0.0212396	0.0121842	JAK2/IL12B	2	1.25
BP	GO:2000696	regulation of epithelial cell differentiation involved in kidney development	2/141	16/18903	0.00619042	0.0212396	0.0121842	GATA3/MMP9	2	1.25
BP	GO:0043583	ear development	6/141	221/18903	0.00632854	0.0216926	0.012444	KCNQ1/GATA3/PTPN11/BMP4/BMP2/MAF	6	0.271493
BP	GO:0003300	cardiac muscle hypertrophy	4/141	99/18903	0.00646198	0.0220862	0.0126698	PRKCA/PPP3CA/PPARG/MIR145	4	0.40404
BP	GO:0030101	natural killer cell activation	4/141	99/18903	0.00646198	0.0220862	0.0126698	STAT5B/GATA3/JAK2/IL12B	4	0.40404
BP	GO:2001237	negative regulation of extrinsic apoptotic signaling pathway	4/141	99/18903	0.00646198	0.0220862	0.0126698	HSPA1A/HSPA1B/BMP4/MIR221	4	0.40404
BP	GO:0051146	striated muscle cell differentiation	7/141	293/18903	0.0064862	0.0221477	0.0127051	WDR1/CD81/SRF/PPP3CA/BMP4/BMP2/MEF2C	7	0.238908
BP	GO:0022602	ovulation cycle process	3/141	51/18903	0.00651404	0.0221577	0.0127108	STAT5B/FSHB/INHBA	3	0.588235
BP	GO:0030850	prostate gland development	3/141	51/18903	0.00651404	0.0221577	0.0127108	RARG/HOXA9/BMP4	3	0.588235
BP	GO:0060425	lung morphogenesis	3/141	51/18903	0.00651404	0.0221577	0.0127108	SRF/TGFBR2/BMP4	3	0.588235
BP	GO:1903793	positive regulation of anion transport	3/141	51/18903	0.00651404	0.0221577	0.0127108	PLA2G3/TNFSF11/TNFRSF11A	3	0.588235
BP	GO:0051222	positive regulation of protein transport	7/141	294/18903	0.00660403	0.0224423	0.0128741	PIK3R1/TLR2/FLNA/CD81/JAK2/PPARG/TREM2	7	0.238095
BP	GO:0044409	entry into host	5/141	158/18903	0.00665986	0.0226105	0.0129705	EPHA2/CD81/ITGB6/HSPA1A/HSPA1B	5	0.316456
BP	GO:0034620	cellular response to unfolded protein	4/141	100/18903	0.00669299	0.0226797	0.0130102	PIK3R1/CDK5RAP3/HSPA1A/HSPA1B	4	0.4
BP	GO:0048709	oligodendrocyte differentiation	4/141	100/18903	0.00669299	0.0226797	0.0130102	WDR1/TLR2/TSPAN2/IL33	4	0.4
BP	GO:0042886	amide transport	7/141	296/18903	0.00684446	0.0231709	0.013292	JAK2/TNFSF11/PPP3CA/PTPN11/CARTPT/SLC9B2/UCP2	7	0.236486
BP	GO:0010823	negative regulation of mitochondrion organization	3/141	52/18903	0.00687562	0.0231881	0.0133019	IAPP/HSPA1A/PPARG	3	0.576923
BP	GO:0043268	positive regulation of potassium ion transport	3/141	52/18903	0.00687562	0.0231881	0.0133019	KCNQ1/FLNA/TREM2	3	0.576923
BP	GO:0043392	negative regulation of DNA binding	3/141	52/18903	0.00687562	0.0231881	0.0133019	JAK2/IFI16/LEF1	3	0.576923
BP	GO:0086009	membrane repolarization	3/141	52/18903	0.00687562	0.0231881	0.0133019	KCNQ1/WDR1/FLNA	3	0.576923
BP	GO:0033157	regulation of intracellular protein transport	6/141	225/18903	0.00688884	0.0232107	0.0133148	PIK3R1/FLNA/CD81/JAK2/PTPN11/BMP4	6	0.266667
BP	GO:0015908	fatty acid transport	4/141	101/18903	0.00692941	0.0232158	0.0133178	PLA2G3/TNFSF11/TNFRSF11A/PPARG	4	0.39604
BP	GO:1905477	positive regulation of protein localization to membrane	4/141	101/18903	0.00692941	0.0232158	0.0133178	EPHA2/PIK3R1/CD81/TREM2	4	0.39604
BP	GO:0002371	dendritic cell cytokine production	2/141	17/18903	0.00698169	0.0232158	0.0133178	KIT/TLR3	2	1.17647
BP	GO:0031649	heat generation	2/141	17/18903	0.00698169	0.0232158	0.0133178	TNFSF11/TNFRSF11A	2	1.17647
BP	GO:0032274	gonadotropin secretion	2/141	17/18903	0.00698169	0.0232158	0.0133178	INHA/INHBA	2	1.17647
BP	GO:0034134	toll-like receptor 2 signaling pathway	2/141	17/18903	0.00698169	0.0232158	0.0133178	TLR2/TREM2	2	1.17647
BP	GO:0036166	phenotypic switching	2/141	17/18903	0.00698169	0.0232158	0.0133178	MIR221/MIR145	2	1.17647
BP	GO:0042481	regulation of odontogenesis	2/141	17/18903	0.00698169	0.0232158	0.0133178	BMP4/BMP2	2	1.17647
BP	GO:0072189	ureter development	2/141	17/18903	0.00698169	0.0232158	0.0133178	GATA3/BMP4	2	1.17647
BP	GO:0072378	blood coagulation fibrin clot formation	2/141	17/18903	0.00698169	0.0232158	0.0133178	FLNA/GP5	2	1.17647
BP	GO:0090083	regulation of inclusion body assembly	2/141	17/18903	0.00698169	0.0232158	0.0133178	HSPA1A/HSPA1B	2	1.17647
BP	GO:0090136	epithelial cell-cell adhesion	2/141	17/18903	0.00698169	0.0232158	0.0133178	KIT/SRF	2	1.17647
BP	GO:0090713	immunological memory process	2/141	17/18903	0.00698169	0.0232158	0.0133178	CD81/IL12B	2	1.17647
BP	GO:2001267	regulation of cysteine-type endopeptidase activity involved in apoptotic signaling pathway	2/141	17/18903	0.00698169	0.0232158	0.0133178	JAK2/MMP9	2	1.17647
BP	GO:0051017	actin filament bundle assembly	5/141	160/18903	0.00701492	0.0233045	0.0133687	PIK3R1/FLNA/ACTN1/SRF/NEDD9	5	0.3125
BP	GO:0007015	actin filament organization	9/141	454/18903	0.00707291	0.0234752	0.0134666	WDR1/PIK3R1/PPARGC1B/FLNA/ACTN1/SRF/JAK2/NEDD9/SCIN	9	0.198238
BP	GO:0008630	intrinsic apoptotic signaling pathway in response to DNA damage	4/141	102/18903	0.0071713	0.0237353	0.0136158	EPHA2/PIK3R1/IFI16/HIPK2	4	0.392157
BP	GO:0014897	striated muscle hypertrophy	4/141	102/18903	0.0071713	0.0237353	0.0136158	PRKCA/PPP3CA/PPARG/MIR145	4	0.392157
BP	GO:0060419	heart growth	4/141	102/18903	0.0071713	0.0237353	0.0136158	TGFBR3/TGFBR2/MEF2C/MAPK11	4	0.392157
BP	GO:1903050	regulation of proteolysis involved in protein catabolic process	6/141	227/18903	0.00718209	0.023749	0.0136236	TRIB1/IL33/HSPA1A/HSPA1B/HIPK2/TREM2	6	0.264317
BP	GO:0007632	visual behavior	3/141	53/18903	0.0072489	0.0239254	0.0137249	KIT/MEIS2/PDE1B	3	0.566038
BP	GO:0009409	response to cold	3/141	53/18903	0.0072489	0.0239254	0.0137249	THRA/UCP2/FOS	3	0.566038
BP	GO:0032677	regulation of interleukin-8 production	4/141	103/18903	0.0074187	0.0244631	0.0140333	TLR2/TLR3/HSPA1A/HSPA1B	4	0.38835
BP	GO:0014009	glial cell proliferation	3/141	54/18903	0.00763399	0.0251265	0.0144138	IL33/MIR221/TREM2	3	0.555556
BP	GO:0051703	biological process involved in intraspecies interaction between organisms	3/141	54/18903	0.00763399	0.0251265	0.0144138	KCNQ1/TREM2/LTF	3	0.555556
BP	GO:0014896	muscle hypertrophy	4/141	104/18903	0.00767167	0.0252039	0.0144582	PRKCA/PPP3CA/PPARG/MIR145	4	0.384615
BP	GO:0032637	interleukin-8 production	4/141	104/18903	0.00767167	0.0252039	0.0144582	TLR2/TLR3/HSPA1A/HSPA1B	4	0.384615
BP	GO:0061572	actin filament bundle organization	5/141	164/18903	0.00776442	0.0254206	0.0145826	PIK3R1/FLNA/ACTN1/SRF/NEDD9	5	0.304878
BP	GO:0001696	gastric acid secretion	2/141	18/18903	0.00781623	0.0254206	0.0145826	KCNQ1/SNX10	2	1.11111
BP	GO:0002295	T-helper cell lineage commitment	2/141	18/18903	0.00781623	0.0254206	0.0145826	BATF/IL12B	2	1.11111
BP	GO:0010612	regulation of cardiac muscle adaptation	2/141	18/18903	0.00781623	0.0254206	0.0145826	PPP3CA/PPARG	2	1.11111
BP	GO:0030730	sequestering of triglyceride	2/141	18/18903	0.00781623	0.0254206	0.0145826	PPARG/TREM2	2	1.11111
BP	GO:0032354	response to follicle-stimulating hormone	2/141	18/18903	0.00781623	0.0254206	0.0145826	TGFBR3/INHBA	2	1.11111
BP	GO:0035234	ectopic germ cell programmed cell death	2/141	18/18903	0.00781623	0.0254206	0.0145826	KITLG/KIT	2	1.11111
BP	GO:0048535	lymph node development	2/141	18/18903	0.00781623	0.0254206	0.0145826	NKX2-3/TNFRSF11A	2	1.11111
BP	GO:0048569	post-embryonic animal organ development	2/141	18/18903	0.00781623	0.0254206	0.0145826	JAK2/FBN1	2	1.11111
BP	GO:0051782	negative regulation of cell division	2/141	18/18903	0.00781623	0.0254206	0.0145826	MYC/MIR145	2	1.11111
BP	GO:1903242	regulation of cardiac muscle hypertrophy in response to stress	2/141	18/18903	0.00781623	0.0254206	0.0145826	PPP3CA/PPARG	2	1.11111
BP	GO:0051607	defense response to virus	7/141	304/18903	0.0078718	0.025578	0.0146728	TLR2/IRF7/IL33/ISG15/TLR3/IFI16/IL12B	7	0.230263
BP	GO:0006606	protein import into nucleus	5/141	165/18903	0.00796017	0.0258415	0.014824	PIK3R1/FLNA/JAK2/PPP3CA/BMP4	5	0.30303
BP	GO:0140546	defense response to symbiont	7/141	305/18903	0.00800781	0.0258589	0.014834	TLR2/IRF7/IL33/ISG15/TLR3/IFI16/IL12B	7	0.229508
BP	GO:0002043	blood vessel endothelial cell proliferation involved in sprouting angiogenesis	3/141	55/18903	0.00803095	0.0258589	0.014834	EPHA2/BMP4/IL12B	3	0.545455
BP	GO:0003229	ventricular cardiac muscle tissue development	3/141	55/18903	0.00803095	0.0258589	0.014834	TGFBR3/ID2/POU4F1	3	0.545455
BP	GO:0006584	catecholamine metabolic process	3/141	55/18903	0.00803095	0.0258589	0.014834	GATA3/EPAS1/PDE1B	3	0.545455
BP	GO:0009712	catechol-containing compound metabolic process	3/141	55/18903	0.00803095	0.0258589	0.014834	GATA3/EPAS1/PDE1B	3	0.545455
BP	GO:0031103	axon regeneration	3/141	55/18903	0.00803095	0.0258589	0.014834	FLNA/JAK2/MIR221	3	0.545455
BP	GO:0043525	positive regulation of neuron apoptotic process	3/141	55/18903	0.00803095	0.0258589	0.014834	NR3C1/POU4F1/CCL3	3	0.545455
BP	GO:0071385	cellular response to glucocorticoid stimulus	3/141	55/18903	0.00803095	0.0258589	0.014834	NR3C1/ZFP36L1/JAK2	3	0.545455
BP	GO:2000107	negative regulation of leukocyte apoptotic process	3/141	55/18903	0.00803095	0.0258589	0.014834	KITLG/IRF7/BMP4	3	0.545455
BP	GO:0030900	forebrain development	8/141	383/18903	0.00810583	0.0260764	0.0149588	EFNA2/SRF/ID2/POU4F1/BMP4/BMP2/LEF1/INHBA	8	0.208877
BP	GO:0034504	protein localization to nucleus	7/141	306/18903	0.00814555	0.0261805	0.0150185	PIK3R1/FLNA/CDK5RAP3/JAK2/PPP3CA/LILRB4/BMP4	7	0.228758
BP	GO:1902903	regulation of supramolecular fiber organization	8/141	384/18903	0.00822751	0.0264201	0.0151559	WDR1/PIK3R1/FLNA/IAPP/HSPA1A/HSPA1B/TREM2/SCIN	8	0.208333
BP	GO:0071715	icosanoid transport	3/141	56/18903	0.00843988	0.0270589	0.0155224	PLA2G3/TNFSF11/TNFRSF11A	3	0.535714
BP	GO:2000116	regulation of cysteine-type endopeptidase activity	6/141	235/18903	0.00844604	0.0270589	0.0155224	JAK2/MMP9/IFI16/MYC/PPARG/LTF	6	0.255319
BP	GO:0002444	myeloid leukocyte mediated immunity	4/141	107/18903	0.00846445	0.0270589	0.0155224	WDR1/KIT/PLA2G3/CCL3	4	0.373832
BP	GO:0003279	cardiac septum development	4/141	107/18903	0.00846445	0.0270589	0.0155224	TGFBR3/GATA3/TGFBR2/BMP4	4	0.373832
BP	GO:0032963	collagen metabolic process	4/141	107/18903	0.00846445	0.0270589	0.0155224	MMP9/BMP4/MIR145/INHBA	4	0.373832
BP	GO:0140694	non-membrane-bounded organelle assembly	8/141	386/18903	0.008475	0.0270683	0.0155278	WDR1/FLNA/SRF/HSPA1A/HSPA1B/RPS19/RACGAP1/IL5	8	0.207254
BP	GO:0048639	positive regulation of developmental growth	5/141	168/18903	0.00856796	0.0273203	0.0156723	TGFBR3/STAT5B/SRF/TGFBR2/MEF2C	5	0.297619
BP	GO:0055074	calcium ion homeostasis	7/141	309/18903	0.00856927	0.0273203	0.0156723	FLNA/TNFSF11/TMEM178A/TMEM64/SNX10/GP5/CCL3	7	0.226537
BP	GO:0002281	macrophage activation involved in immune response	2/141	19/18903	0.00869336	0.0273968	0.0157162	IL33/TREM2	2	1.05263
BP	GO:0003417	growth plate cartilage development	2/141	19/18903	0.00869336	0.0273968	0.0157162	RARG/TGFBR2	2	1.05263
BP	GO:0010885	regulation of cholesterol storage	2/141	19/18903	0.00869336	0.0273968	0.0157162	PPARG/TREM2	2	1.05263
BP	GO:0035743	CD4-positive alpha-beta T cell cytokine production	2/141	19/18903	0.00869336	0.0273968	0.0157162	GATA3/CD81	2	1.05263
BP	GO:0035930	corticosteroid hormone secretion	2/141	19/18903	0.00869336	0.0273968	0.0157162	KCNQ1/PTPN11	2	1.05263
BP	GO:0043031	negative regulation of macrophage activation	2/141	19/18903	0.00869336	0.0273968	0.0157162	IL31RA/ADGRF5	2	1.05263
BP	GO:0045346	regulation of MHC class II biosynthetic process	2/141	19/18903	0.00869336	0.0273968	0.0157162	IL33/JAK2	2	1.05263
BP	GO:0051152	positive regulation of smooth muscle cell differentiation	2/141	19/18903	0.00869336	0.0273968	0.0157162	KIT/MIR145	2	1.05263
BP	GO:0060044	negative regulation of cardiac muscle cell proliferation	2/141	19/18903	0.00869336	0.0273968	0.0157162	TGFBR2/MAPK11	2	1.05263
BP	GO:0072074	kidney mesenchyme development	2/141	19/18903	0.00869336	0.0273968	0.0157162	BMP4/MYC	2	1.05263
BP	GO:0086014	atrial cardiac muscle cell action potential	2/141	19/18903	0.00869336	0.0273968	0.0157162	KCNQ1/FLNA	2	1.05263
BP	GO:0086026	atrial cardiac muscle cell to AV node cell signaling	2/141	19/18903	0.00869336	0.0273968	0.0157162	KCNQ1/FLNA	2	1.05263
BP	GO:0086066	atrial cardiac muscle cell to AV node cell communication	2/141	19/18903	0.00869336	0.0273968	0.0157162	KCNQ1/FLNA	2	1.05263
BP	GO:1904951	positive regulation of establishment of protein localization	7/141	310/18903	0.00871406	0.0274377	0.0157397	PIK3R1/TLR2/FLNA/CD81/JAK2/PPARG/TREM2	7	0.225806
BP	GO:0007631	feeding behavior	4/141	108/18903	0.00874017	0.0274713	0.015759	IAPP/POU4F1/CARTPT/FOS	4	0.37037
BP	GO:0014812	muscle cell migration	4/141	108/18903	0.00874017	0.0274713	0.015759	TRIB1/MIR221/MEF2C/CCN4	4	0.37037
BP	GO:0051170	import into nucleus	5/141	169/18903	0.00877751	0.0275643	0.0158123	PIK3R1/FLNA/JAK2/PPP3CA/BMP4	5	0.295858
BP	GO:0034764	positive regulation of transmembrane transport	6/141	237/18903	0.00878549	0.0275651	0.0158127	KCNQ1/PIK3R1/FLNA/PPP3CA/PTPN11/TREM2	6	0.253165
BP	GO:0002823	negative regulation of adaptive immune response based on somatic recombination of immune receptors built from immunoglobulin superfamily domains	3/141	57/18903	0.00886086	0.0277038	0.0158923	IL1RL1/IL33/LILRB4	3	0.526316
BP	GO:0008347	glial cell migration	3/141	57/18903	0.00886086	0.0277038	0.0158923	MIR221/TREM2/CCL3	3	0.526316
BP	GO:0045071	negative regulation of viral genome replication	3/141	57/18903	0.00886086	0.0277038	0.0158923	ISG15/IFI16/LTF	3	0.526316
BP	GO:0046148	pigment biosynthetic process	3/141	57/18903	0.00886086	0.0277038	0.0158923	TMEM14C/FLVCR1/ALAS2	3	0.526316
BP	GO:0007160	cell-matrix adhesion	6/141	238/18903	0.00895884	0.0279856	0.016054	PIK3R1/ACTN1/SRF/ITGB8/HOXA7/ITGB6	6	0.252101
BP	GO:2000058	regulation of ubiquitin-dependent protein catabolic process	5/141	170/18903	0.00899058	0.0280601	0.0160967	TRIB1/IL33/HSPA1A/HSPA1B/HIPK2	5	0.294118
BP	GO:2000060	positive regulation of ubiquitin-dependent protein catabolic process	4/141	110/18903	0.0093091	0.0290151	0.0166446	TRIB1/IL33/HSPA1A/HSPA1B	4	0.363636
BP	GO:0030595	leukocyte chemotaxis	6/141	240/18903	0.00931288	0.0290151	0.0166446	KIT/TNFSF11/TNFRSF11A/RPS19/NEDD9/CCL3	6	0.25
BP	GO:0007254	JNK cascade	5/141	172/18903	0.0094274	0.0293205	0.0168198	TRIB1/MTURN/TLR3/TNFSF11/HIPK2	5	0.290698
BP	GO:1903034	regulation of response to wounding	5/141	172/18903	0.0094274	0.0293205	0.0168198	FLNA/ANXA2/MIR221/CD109/CCN4	5	0.290698
BP	GO:0042445	hormone metabolic process	6/141	241/18903	0.00949361	0.0295007	0.0169231	STAT5B/GATA3/NR3C1/PTPN11/BMP2/FSHB	6	0.248963
BP	GO:0014066	regulation of phosphatidylinositol 3-kinase signaling	4/141	111/18903	0.0096024	0.02956	0.0169571	KIT/ROR2/JAK2/TREM2	4	0.36036
BP	GO:0030510	regulation of BMP signaling pathway	4/141	111/18903	0.0096024	0.02956	0.0169571	BMP4/HIPK2/PPARG/FBN1	4	0.36036
BP	GO:1901222	regulation of NIK/NF-kappaB signaling	4/141	111/18903	0.0096024	0.02956	0.0169571	TLR2/TLR3/TREM2/IL12B	4	0.36036
BP	GO:0002643	regulation of tolerance induction	2/141	20/18903	0.0096124	0.02956	0.0169571	TGFBR2/LILRB4	2	1
BP	GO:0006700	C21-steroid hormone biosynthetic process	2/141	20/18903	0.0096124	0.02956	0.0169571	BMP2/FSHB	2	1
BP	GO:0014856	skeletal muscle cell proliferation	2/141	20/18903	0.0096124	0.02956	0.0169571	JAK2/FOS	2	1
BP	GO:0043586	tongue development	2/141	20/18903	0.0096124	0.02956	0.0169571	KIT/LEF1	2	1
BP	GO:0045342	MHC class II biosynthetic process	2/141	20/18903	0.0096124	0.02956	0.0169571	IL33/JAK2	2	1
BP	GO:0060231	mesenchymal to epithelial transition	2/141	20/18903	0.0096124	0.02956	0.0169571	GATA3/BMP4	2	1
BP	GO:0072376	protein activation cascade	2/141	20/18903	0.0096124	0.02956	0.0169571	FLNA/GP5	2	1
BP	GO:0097709	connective tissue replacement	2/141	20/18903	0.0096124	0.02956	0.0169571	PPP3CA/PPARG	2	1
BP	GO:1903978	regulation of microglial cell activation	2/141	20/18903	0.0096124	0.02956	0.0169571	TREM2/CCL3	2	1
BP	GO:1903078	positive regulation of protein localization to plasma membrane	3/141	59/18903	0.00973921	0.0299241	0.017166	EPHA2/PIK3R1/TREM2	3	0.508475
BP	GO:0043473	pigmentation	4/141	112/18903	0.00990164	0.0303969	0.0174372	KITLG/KIT/MITF/MEF2C	4	0.357143
BP	GO:0010469	regulation of signaling receptor activity	5/141	175/18903	0.0101097	0.031009	0.0177884	JAK2/LILRB4/PPARG/MEF2C/FSHB	5	0.285714
BP	GO:0002011	morphogenesis of an epithelial sheet	3/141	60/18903	0.0101967	0.0311149	0.0178491	FLNA/SRF/MIR221	3	0.5
BP	GO:0002711	positive regulation of T cell mediated immunity	3/141	60/18903	0.0101967	0.0311149	0.0178491	GATA3/CD81/IL12B	3	0.5
BP	GO:0002753	cytoplasmic pattern recognition receptor signaling pathway	3/141	60/18903	0.0101967	0.0311149	0.0178491	IRF7/HSPA1A/HSPA1B	3	0.5
BP	GO:0045599	negative regulation of fat cell differentiation	3/141	60/18903	0.0101967	0.0311149	0.0178491	GATA3/BMP2/CCN4	3	0.5
BP	GO:0046686	response to cadmium ion	3/141	60/18903	0.0101967	0.0311149	0.0178491	KIT/MMP9/FOS	3	0.5
BP	GO:0055008	cardiac muscle tissue morphogenesis	3/141	60/18903	0.0101967	0.0311149	0.0178491	TGFBR3/POU4F1/BMP2	3	0.5
BP	GO:0002456	T cell mediated immunity	4/141	113/18903	0.0102069	0.0311192	0.0178516	GATA3/CD81/LILRB4/IL12B	4	0.353982
BP	GO:0006959	humoral immune response	7/141	320/18903	0.0102626	0.0312624	0.0179337	TFE3/GATA3/CD81/RPS19/MEF2C/TREM2/LTF	7	0.21875
BP	GO:0007252	I-kappaB phosphorylation	2/141	21/18903	0.0105727	0.032015	0.0183655	TLR2/TLR3	2	0.952381
BP	GO:0010878	cholesterol storage	2/141	21/18903	0.0105727	0.032015	0.0183655	PPARG/TREM2	2	0.952381
BP	GO:0043373	CD4-positive alpha-beta T cell lineage commitment	2/141	21/18903	0.0105727	0.032015	0.0183655	BATF/IL12B	2	0.952381
BP	GO:0090189	regulation of branching involved in ureteric bud morphogenesis	2/141	21/18903	0.0105727	0.032015	0.0183655	HOXB7/BMP4	2	0.952381
BP	GO:0097062	dendritic spine maintenance	2/141	21/18903	0.0105727	0.032015	0.0183655	NEDD9/TREM2	2	0.952381
BP	GO:0140131	positive regulation of lymphocyte chemotaxis	2/141	21/18903	0.0105727	0.032015	0.0183655	NEDD9/CCL3	2	0.952381
BP	GO:2000319	regulation of T-helper 17 cell differentiation	2/141	21/18903	0.0105727	0.032015	0.0183655	BATF/IL12B	2	0.952381
BP	GO:0048736	appendage development	5/141	178/18903	0.0108253	0.0327242	0.0187723	RARG/HOXA9/FLVCR1/BMP4/LEF1	5	0.280899
BP	GO:0060173	limb development	5/141	178/18903	0.0108253	0.0327242	0.0187723	RARG/HOXA9/FLVCR1/BMP4/LEF1	5	0.280899
BP	GO:0002820	negative regulation of adaptive immune response	3/141	62/18903	0.0111487	0.0335878	0.0192677	IL1RL1/IL33/LILRB4	3	0.483871
BP	GO:0031102	neuron projection regeneration	3/141	62/18903	0.0111487	0.0335878	0.0192677	FLNA/JAK2/MIR221	3	0.483871
BP	GO:0035904	aorta development	3/141	62/18903	0.0111487	0.0335878	0.0192677	SRF/MIR145/LOX	3	0.483871
BP	GO:0046824	positive regulation of nucleocytoplasmic transport	3/141	62/18903	0.0111487	0.0335878	0.0192677	PIK3R1/FLNA/JAK2	3	0.483871
BP	GO:0098586	cellular response to virus	4/141	116/18903	0.011159	0.0335903	0.0192691	IRF7/TLR3/JAK2/MAPK11	4	0.344828
BP	GO:0021782	glial cell development	4/141	117/18903	0.0114887	0.0345242	0.0198049	TLR2/TSPAN2/ROR2/TREM2	4	0.34188
BP	GO:0071887	leukocyte apoptotic process	4/141	117/18903	0.0114887	0.0345242	0.0198049	KITLG/IRF7/BMP4/MEF2C	4	0.34188
BP	GO:0010888	negative regulation of lipid storage	2/141	22/18903	0.0115736	0.0345459	0.0198173	PPARG/TREM2	2	0.909091
BP	GO:0010988	regulation of low-density lipoprotein particle clearance	2/141	22/18903	0.0115736	0.0345459	0.0198173	ANXA2/TREM2	2	0.909091
BP	GO:0015669	gas transport	2/141	22/18903	0.0115736	0.0345459	0.0198173	MYC/MB	2	0.909091
BP	GO:0045061	thymic T cell selection	2/141	22/18903	0.0115736	0.0345459	0.0198173	GATA3/SRF	2	0.909091
BP	GO:0060065	uterus development	2/141	22/18903	0.0115736	0.0345459	0.0198173	GATA3/HOXA9	2	0.909091
BP	GO:0060713	labyrinthine layer morphogenesis	2/141	22/18903	0.0115736	0.0345459	0.0198173	ZFP36L1/LEF1	2	0.909091
BP	GO:0071404	cellular response to low-density lipoprotein particle stimulus	2/141	22/18903	0.0115736	0.0345459	0.0198173	CD81/PPARG	2	0.909091
BP	GO:0098743	cell aggregation	2/141	22/18903	0.0115736	0.0345459	0.0198173	THRA/LTF	2	0.909091
BP	GO:0030514	negative regulation of BMP signaling pathway	3/141	63/18903	0.0116434	0.034638	0.0198702	HIPK2/PPARG/FBN1	3	0.47619
BP	GO:0032623	interleukin-2 production	3/141	63/18903	0.0116434	0.034638	0.0198702	STAT5B/GATA3/LILRB4	3	0.47619
BP	GO:0032663	regulation of interleukin-2 production	3/141	63/18903	0.0116434	0.034638	0.0198702	STAT5B/GATA3/LILRB4	3	0.47619
BP	GO:0032731	positive regulation of interleukin-1 beta production	3/141	63/18903	0.0116434	0.034638	0.0198702	JAK2/IFI16/CCL3	3	0.47619
BP	GO:0046890	regulation of lipid biosynthetic process	5/141	182/18903	0.0118322	0.0351704	0.0201756	NR3C1/PLA2G3/BMP2/ADGRF5/FSHB	5	0.274725
BP	GO:0044000	movement in host	5/141	183/18903	0.0120936	0.0359173	0.020604	EPHA2/CD81/ITGB6/HSPA1A/HSPA1B	5	0.273224
BP	GO:0001947	heart looping	3/141	64/18903	0.0121505	0.0360261	0.0206664	SRF/TGFBR2/MEF2C	3	0.46875
BP	GO:0071384	cellular response to corticosteroid stimulus	3/141	64/18903	0.0121505	0.0360261	0.0206664	NR3C1/ZFP36L1/JAK2	3	0.46875
BP	GO:0010927	cellular component assembly involved in morphogenesis	4/141	119/18903	0.0121666	0.036044	0.0206767	WDR1/TLR2/SRF/PLA2G3	4	0.336134
BP	GO:0043122	regulation of I-kappaB kinase/NF-kappaB signaling	6/141	255/18903	0.0122937	0.0363902	0.0208753	FLNA/TLR3/TNFSF11/LILRB4/TREM2/LTF	6	0.235294
BP	GO:0044089	positive regulation of cellular component biogenesis	9/141	498/18903	0.0124675	0.036874	0.0211528	EPHA2/PIK3R1/KIT/SRF/PRKCA/ISG15/HSPA1A/HSPA1B/IL5	9	0.180723
BP	GO:0035967	cellular response to topologically incorrect protein	4/141	120/18903	0.012515	0.036951	0.021197	PIK3R1/CDK5RAP3/HSPA1A/HSPA1B	4	0.333333
BP	GO:0002053	positive regulation of mesenchymal cell proliferation	2/141	23/18903	0.0126144	0.036951	0.021197	TGFBR2/MYC	2	0.869565
BP	GO:0002363	alpha-beta T cell lineage commitment	2/141	23/18903	0.0126144	0.036951	0.021197	BATF/IL12B	2	0.869565
BP	GO:0032727	positive regulation of interferon-alpha production	2/141	23/18903	0.0126144	0.036951	0.021197	IRF7/TLR3	2	0.869565
BP	GO:0034105	positive regulation of tissue remodeling	2/141	23/18903	0.0126144	0.036951	0.021197	PPP3CA/IL12B	2	0.869565
BP	GO:0035739	CD4-positive alpha-beta T cell proliferation	2/141	23/18903	0.0126144	0.036951	0.021197	CD81/TGFBR2	2	0.869565
BP	GO:0045624	positive regulation of T-helper cell differentiation	2/141	23/18903	0.0126144	0.036951	0.021197	MYB/IL12B	2	0.869565
BP	GO:0060965	negative regulation of miRNA-mediated gene silencing	2/141	23/18903	0.0126144	0.036951	0.021197	PPP3CA/PPARG	2	0.869565
BP	GO:0150146	cell junction disassembly	2/141	23/18903	0.0126144	0.036951	0.021197	PIK3R1/TREM2	2	0.869565
BP	GO:1901673	regulation of mitotic spindle assembly	2/141	23/18903	0.0126144	0.036951	0.021197	HSPA1A/HSPA1B	2	0.869565
BP	GO:2000561	regulation of CD4-positive alpha-beta T cell proliferation	2/141	23/18903	0.0126144	0.036951	0.021197	CD81/TGFBR2	2	0.869565
BP	GO:0030003	cellular cation homeostasis	9/141	499/18903	0.0126182	0.036951	0.021197	FLNA/TMEM178A/FLVCR1/TMEM64/MYC/GP5/SLC4A1/ALAS2/CCL3	9	0.180361
BP	GO:0006940	regulation of smooth muscle contraction	3/141	65/18903	0.0126701	0.0369812	0.0212143	KIT/SRF/MIR145	3	0.461538
BP	GO:0031100	animal organ regeneration	3/141	65/18903	0.0126701	0.0369812	0.0212143	TGFBR3/TGFBR2/UCP2	3	0.461538
BP	GO:1905330	regulation of morphogenesis of an epithelium	3/141	65/18903	0.0126701	0.0369812	0.0212143	HOXB7/GATA3/BMP4	3	0.461538
BP	GO:1905953	negative regulation of lipid localization	3/141	65/18903	0.0126701	0.0369812	0.0212143	PTPN11/PPARG/TREM2	3	0.461538
BP	GO:0009266	response to temperature stimulus	5/141	186/18903	0.0129011	0.0376247	0.0215835	THRA/HSPA1A/HSPA1B/UCP2/FOS	5	0.268817
BP	GO:0045766	positive regulation of angiogenesis	5/141	187/18903	0.0131782	0.03837	0.022011	PRKCA/ITGB8/TLR3/TGFBR2/HIPK2	5	0.26738
BP	GO:1904018	positive regulation of vasculature development	5/141	187/18903	0.0131782	0.03837	0.022011	PRKCA/ITGB8/TLR3/TGFBR2/HIPK2	5	0.26738
BP	GO:0006879	cellular iron ion homeostasis	3/141	66/18903	0.0132023	0.0384085	0.0220331	FLVCR1/MYC/ALAS2	3	0.454545
BP	GO:0043500	muscle adaptation	4/141	122/18903	0.0132308	0.0384602	0.0220627	PRKCA/PPP3CA/PPARG/MIR145	4	0.327869
BP	GO:0006875	cellular metal ion homeostasis	8/141	420/18903	0.0135926	0.0392311	0.022505	FLNA/TMEM178A/FLVCR1/TMEM64/MYC/GP5/ALAS2/CCL3	8	0.190476
BP	GO:0001759	organ induction	2/141	24/18903	0.0136945	0.0392311	0.022505	BMP4/BMP2	2	0.833333
BP	GO:0002755	MyD88-dependent toll-like receptor signaling pathway	2/141	24/18903	0.0136945	0.0392311	0.022505	TLR2/IRF7	2	0.833333
BP	GO:0003181	atrioventricular valve morphogenesis	2/141	24/18903	0.0136945	0.0392311	0.022505	TGFBR2/BMP2	2	0.833333
BP	GO:0006925	inflammatory cell apoptotic process	2/141	24/18903	0.0136945	0.0392311	0.022505	IRF7/MEF2C	2	0.833333
BP	GO:0010623	programmed cell death involved in cell development	2/141	24/18903	0.0136945	0.0392311	0.022505	KITLG/KIT	2	0.833333
BP	GO:0021871	forebrain regionalization	2/141	24/18903	0.0136945	0.0392311	0.022505	BMP4/BMP2	2	0.833333
BP	GO:0035357	peroxisome proliferator activated receptor signaling pathway	2/141	24/18903	0.0136945	0.0392311	0.022505	PPARG/BMP2	2	0.833333
BP	GO:0035458	cellular response to interferon-beta	2/141	24/18903	0.0136945	0.0392311	0.022505	TLR3/IFI16	2	0.833333
BP	GO:0035988	chondrocyte proliferation	2/141	24/18903	0.0136945	0.0392311	0.022505	LEF1/LTF	2	0.833333
BP	GO:0043369	CD4-positive or CD8-positive alpha-beta T cell lineage commitment	2/141	24/18903	0.0136945	0.0392311	0.022505	BATF/IL12B	2	0.833333
BP	GO:0060143	positive regulation of syncytium formation by plasma membrane fusion	2/141	24/18903	0.0136945	0.0392311	0.022505	DCSTAMP/TREM2	2	0.833333
BP	GO:0060149	negative regulation of post-transcriptional gene silencing	2/141	24/18903	0.0136945	0.0392311	0.022505	PPP3CA/PPARG	2	0.833333
BP	GO:0060307	regulation of ventricular cardiac muscle cell membrane repolarization	2/141	24/18903	0.0136945	0.0392311	0.022505	KCNQ1/WDR1	2	0.833333
BP	GO:0060967	negative regulation of gene silencing by RNA	2/141	24/18903	0.0136945	0.0392311	0.022505	PPP3CA/PPARG	2	0.833333
BP	GO:0070841	inclusion body assembly	2/141	24/18903	0.0136945	0.0392311	0.022505	HSPA1A/HSPA1B	2	0.833333
BP	GO:0120255	olefinic compound biosynthetic process	2/141	24/18903	0.0136945	0.0392311	0.022505	BMP2/FSHB	2	0.833333
BP	GO:1900369	negative regulation of post-transcriptional gene silencing by RNA	2/141	24/18903	0.0136945	0.0392311	0.022505	PPP3CA/PPARG	2	0.833333
BP	GO:0062012	regulation of small molecule metabolic process	7/141	339/18903	0.0137442	0.0393183	0.022555	KIT/NR3C1/PLA2G3/PPARG/BMP2/TREM2/SLC4A1	7	0.20649
BP	GO:1904377	positive regulation of protein localization to cell periphery	3/141	67/18903	0.0137471	0.0393183	0.022555	EPHA2/PIK3R1/TREM2	3	0.447761
BP	GO:0055007	cardiac muscle cell differentiation	4/141	124/18903	0.0139722	0.0399303	0.0229061	SRF/BMP4/BMP2/MEF2C	4	0.322581
BP	GO:0043433	negative regulation of DNA-binding transcription factor activity	5/141	190/18903	0.0140336	0.0400735	0.0229882	FLNA/TRIB1/MTURN/CDK5RAP3/ID2	5	0.263158
BP	GO:0042446	hormone biosynthetic process	3/141	68/18903	0.0143045	0.0407489	0.0233757	NR3C1/BMP2/FSHB	3	0.441176
BP	GO:0043550	regulation of lipid kinase activity	3/141	68/18903	0.0143045	0.0407489	0.0233757	PIK3R1/KIT/CD81	3	0.441176
BP	GO:0048663	neuron fate commitment	3/141	68/18903	0.0143045	0.0407489	0.0233757	ID2/POU4F1/BMP4	3	0.441176
BP	GO:0003148	outflow tract septum morphogenesis	2/141	25/18903	0.0148133	0.0418632	0.0240149	TGFBR2/BMP4	2	0.8
BP	GO:0008211	glucocorticoid metabolic process	2/141	25/18903	0.0148133	0.0418632	0.0240149	NR3C1/BMP2	2	0.8
BP	GO:0032693	negative regulation of interleukin-10 production	2/141	25/18903	0.0148133	0.0418632	0.0240149	LILRB4/IL12B	2	0.8
BP	GO:0046716	muscle cell cellular homeostasis	2/141	25/18903	0.0148133	0.0418632	0.0240149	SRF/LOX	2	0.8
BP	GO:0046885	regulation of hormone biosynthetic process	2/141	25/18903	0.0148133	0.0418632	0.0240149	NR3C1/BMP2	2	0.8
BP	GO:0048714	positive regulation of oligodendrocyte differentiation	2/141	25/18903	0.0148133	0.0418632	0.0240149	TLR2/IL33	2	0.8
BP	GO:0070423	nucleotide-binding oligomerization domain containing signaling pathway	2/141	25/18903	0.0148133	0.0418632	0.0240149	HSPA1A/HSPA1B	2	0.8
BP	GO:0098581	detection of external biotic stimulus	2/141	25/18903	0.0148133	0.0418632	0.0240149	TLR2/TREM2	2	0.8
BP	GO:1905563	negative regulation of vascular endothelial cell proliferation	2/141	25/18903	0.0148133	0.0418632	0.0240149	PPARG/MEF2C	2	0.8
BP	GO:2000679	positive regulation of transcription regulatory region DNA binding	2/141	25/18903	0.0148133	0.0418632	0.0240149	GATA3/POU4F1	2	0.8
BP	GO:0030858	positive regulation of epithelial cell differentiation	3/141	69/18903	0.0148746	0.0419033	0.0240379	IL20/BMP4/BMP2	3	0.434783
BP	GO:0032835	glomerulus development	3/141	69/18903	0.0148746	0.0419033	0.0240379	PPP3CA/BMP4/MEF2C	3	0.434783
BP	GO:0051148	negative regulation of muscle cell differentiation	3/141	69/18903	0.0148746	0.0419033	0.0240379	ID2/BMP2/MIR221	3	0.434783
BP	GO:0061371	determination of heart left/right asymmetry	3/141	69/18903	0.0148746	0.0419033	0.0240379	SRF/TGFBR2/MEF2C	3	0.434783
BP	GO:0052548	regulation of endopeptidase activity	8/141	428/18903	0.0150695	0.0424186	0.0243335	ANXA2/JAK2/MMP9/IFI16/MYC/PPARG/CD109/LTF	8	0.186916
BP	GO:0061136	regulation of proteasomal protein catabolic process	5/141	194/18903	0.0152312	0.0428401	0.0245753	TRIB1/IL33/HSPA1A/HSPA1B/TREM2	5	0.257732
BP	GO:0034329	cell junction assembly	8/141	430/18903	0.0154563	0.0433736	0.0248813	WDR1/EPHA2/TLR2/ACTN1/SRF/PRKCA/POU4F1/MEF2C	8	0.186047
BP	GO:0003143	embryonic heart tube morphogenesis	3/141	70/18903	0.0154575	0.0433736	0.0248813	SRF/TGFBR2/MEF2C	3	0.428571
BP	GO:0043627	response to estrogen	3/141	70/18903	0.0154575	0.0433736	0.0248813	GATA3/TGFBR2/BGLAP	3	0.428571
BP	GO:0045471	response to ethanol	4/141	128/18903	0.0155331	0.0434828	0.024944	GATA3/TNFRSF11A/BGLAP/FOS	4	0.3125
BP	GO:0046683	response to organophosphorus	4/141	128/18903	0.0155331	0.0434828	0.024944	KCNQ1/PPARGC1B/ZFP36L1/FOS	4	0.3125
BP	GO:0051225	spindle assembly	4/141	128/18903	0.0155331	0.0434828	0.024944	FLNA/HSPA1A/HSPA1B/RACGAP1	4	0.3125
BP	GO:0048593	camera-type eye morphogenesis	4/141	129/18903	0.0159397	0.0442536	0.0253862	EPHA2/MEIS1/BMP4/HIPK2	4	0.310078
BP	GO:0050714	positive regulation of protein secretion	4/141	129/18903	0.0159397	0.0442536	0.0253862	TLR2/JAK2/PPARG/TREM2	4	0.310078
BP	GO:0051224	negative regulation of protein transport	4/141	129/18903	0.0159397	0.0442536	0.0253862	PPP3CA/PTPN11/UCP2/IL12B	4	0.310078
BP	GO:0002438	acute inflammatory response to antigenic stimulus	2/141	26/18903	0.0159701	0.0442536	0.0253862	GATA3/IL31RA	2	0.769231
BP	GO:0002726	positive regulation of T cell cytokine production	2/141	26/18903	0.0159701	0.0442536	0.0253862	GATA3/CD81	2	0.769231
BP	GO:0035872	nucleotide-binding domain leucine rich repeat containing receptor signaling pathway	2/141	26/18903	0.0159701	0.0442536	0.0253862	HSPA1A/HSPA1B	2	0.769231
BP	GO:0046629	gamma-delta T cell activation	2/141	26/18903	0.0159701	0.0442536	0.0253862	STAT5B/LEF1	2	0.769231
BP	GO:0060333	interferon-gamma-mediated signaling pathway	2/141	26/18903	0.0159701	0.0442536	0.0253862	JAK2/PPARG	2	0.769231
BP	GO:0060669	embryonic placenta morphogenesis	2/141	26/18903	0.0159701	0.0442536	0.0253862	ZFP36L1/LEF1	2	0.769231
BP	GO:0060740	prostate gland epithelium morphogenesis	2/141	26/18903	0.0159701	0.0442536	0.0253862	RARG/BMP4	2	0.769231
BP	GO:0086013	membrane repolarization during cardiac muscle cell action potential	2/141	26/18903	0.0159701	0.0442536	0.0253862	KCNQ1/FLNA	2	0.769231
BP	GO:1903798	regulation of miRNA maturation	2/141	26/18903	0.0159701	0.0442536	0.0253862	PPP3CA/BMP4	2	0.769231
BP	GO:1905523	positive regulation of macrophage migration	2/141	26/18903	0.0159701	0.0442536	0.0253862	TREM2/CCL3	2	0.769231
BP	GO:0007626	locomotory behavior	5/141	197/18903	0.0161731	0.0447465	0.0256689	HOXB8/MEIS1/ID2/HIPK2/PDE1B	5	0.253807
BP	GO:2001257	regulation of cation channel activity	5/141	197/18903	0.0161731	0.0447465	0.0256689	KCNQ1/PPP3CA/MMP9/MEF2C/TREM2	5	0.253807
BP	GO:0019079	viral genome replication	4/141	130/18903	0.016353	0.045209	0.0259342	ISG15/IFI16/MIR221/LTF	4	0.307692
BP	GO:0042698	ovulation cycle	3/141	72/18903	0.0166614	0.0459545	0.0263619	STAT5B/FSHB/INHBA	3	0.416667
BP	GO:0060411	cardiac septum morphogenesis	3/141	72/18903	0.0166614	0.0459545	0.0263619	TGFBR3/TGFBR2/BMP4	3	0.416667
BP	GO:1900076	regulation of cellular response to insulin stimulus	3/141	72/18903	0.0166614	0.0459545	0.0263619	PTPN11/PPARG/BGLAP	3	0.416667
BP	GO:0010595	positive regulation of endothelial cell migration	4/141	131/18903	0.016773	0.0462264	0.0265178	GATA3/PRKCA/BMP4/MIR221	4	0.305344
BP	GO:0032388	positive regulation of intracellular transport	5/141	199/18903	0.0168222	0.0463261	0.026575	PIK3R1/FLNA/CD81/ANXA2/JAK2	5	0.251256
BP	GO:0003171	atrioventricular valve development	2/141	27/18903	0.0171644	0.0468694	0.0268867	TGFBR2/BMP2	2	0.740741
BP	GO:0010875	positive regulation of cholesterol efflux	2/141	27/18903	0.0171644	0.0468694	0.0268867	PPARG/TREM2	2	0.740741
BP	GO:0032682	negative regulation of chemokine production	2/141	27/18903	0.0171644	0.0468694	0.0268867	EPHA2/LILRB4	2	0.740741
BP	GO:0032740	positive regulation of interleukin-17 production	2/141	27/18903	0.0171644	0.0468694	0.0268867	JAK2/IL12B	2	0.740741
BP	GO:0032753	positive regulation of interleukin-4 production	2/141	27/18903	0.0171644	0.0468694	0.0268867	GATA3/IL33	2	0.740741
BP	GO:0032967	positive regulation of collagen biosynthetic process	2/141	27/18903	0.0171644	0.0468694	0.0268867	BMP4/INHBA	2	0.740741
BP	GO:0033081	regulation of T cell differentiation in thymus	2/141	27/18903	0.0171644	0.0468694	0.0268867	CAMK4/BMP4	2	0.740741
BP	GO:0042026	protein refolding	2/141	27/18903	0.0171644	0.0468694	0.0268867	HSPA1A/HSPA1B	2	0.740741
BP	GO:0045954	positive regulation of natural killer cell mediated cytotoxicity	2/141	27/18903	0.0171644	0.0468694	0.0268867	STAT5B/IL12B	2	0.740741
BP	GO:0071549	cellular response to dexamethasone stimulus	2/141	27/18903	0.0171644	0.0468694	0.0268867	NR3C1/JAK2	2	0.740741
BP	GO:1901623	regulation of lymphocyte chemotaxis	2/141	27/18903	0.0171644	0.0468694	0.0268867	NEDD9/CCL3	2	0.740741
BP	GO:0030032	lamellipodium assembly	3/141	73/18903	0.0172826	0.0471199	0.0270304	EPHA2/PIK3R1/KIT	3	0.410959
BP	GO:0042246	tissue regeneration	3/141	73/18903	0.0172826	0.0471199	0.0270304	CD81/PPP3CA/TGFBR2	3	0.410959
BP	GO:0072507	divalent inorganic cation homeostasis	7/141	356/18903	0.0175158	0.0477191	0.0273741	FLNA/TNFSF11/TMEM178A/TMEM64/SNX10/GP5/CCL3	7	0.196629
BP	GO:0007052	mitotic spindle organization	4/141	133/18903	0.0176331	0.0479651	0.0275153	FLNA/HSPA1A/HSPA1B/RACGAP1	4	0.300752
BP	GO:1904950	negative regulation of establishment of protein localization	4/141	133/18903	0.0176331	0.0479651	0.0275153	PPP3CA/PTPN11/UCP2/IL12B	4	0.300752
BP	GO:0022408	negative regulation of cell-cell adhesion	5/141	202/18903	0.0178279	0.0484581	0.0277981	JAK2/LILRB4/BMP4/BMP2/MIR221	5	0.247525
BP	GO:0032732	positive regulation of interleukin-1 production	3/141	74/18903	0.0179166	0.0486619	0.027915	JAK2/IFI16/CCL3	3	0.405405
BP	GO:1903828	negative regulation of protein localization	5/141	203/18903	0.0181718	0.0493174	0.028291	PPP3CA/PTPN11/LILRB4/UCP2/IL12B	5	0.246305
BP	GO:0002675	positive regulation of acute inflammatory response	2/141	28/18903	0.0183954	0.0495089	0.0284009	TNFSF11/TNFRSF11A	2	0.714286
BP	GO:0003272	endocardial cushion formation	2/141	28/18903	0.0183954	0.0495089	0.0284009	TGFBR2/BMP2	2	0.714286
BP	GO:0003416	endochondral bone growth	2/141	28/18903	0.0183954	0.0495089	0.0284009	RARG/TGFBR2	2	0.714286
BP	GO:0010714	positive regulation of collagen metabolic process	2/141	28/18903	0.0183954	0.0495089	0.0284009	BMP4/INHBA	2	0.714286
BP	GO:0030878	thyroid gland development	2/141	28/18903	0.0183954	0.0495089	0.0284009	SRF/THRA	2	0.714286
BP	GO:0032703	negative regulation of interleukin-2 production	2/141	28/18903	0.0183954	0.0495089	0.0284009	GATA3/LILRB4	2	0.714286
BP	GO:0035116	embryonic hindlimb morphogenesis	2/141	28/18903	0.0183954	0.0495089	0.0284009	RARG/BMP4	2	0.714286
BP	GO:0045606	positive regulation of epidermal cell differentiation	2/141	28/18903	0.0183954	0.0495089	0.0284009	IL20/BMP4	2	0.714286
BP	GO:0060512	prostate gland morphogenesis	2/141	28/18903	0.0183954	0.0495089	0.0284009	RARG/BMP4	2	0.714286
BP	GO:0070920	regulation of production of small RNA involved in gene silencing by RNA	2/141	28/18903	0.0183954	0.0495089	0.0284009	PPP3CA/BMP4	2	0.714286
BP	GO:1904385	cellular response to angiotensin	2/141	28/18903	0.0183954	0.0495089	0.0284009	MIR145/INHBA	2	0.714286
BP	GO:0032890	regulation of organic acid transport	3/141	75/18903	0.0185634	0.0497728	0.0285522	PLA2G3/TNFSF11/TNFRSF11A	3	0.4
BP	GO:0045661	regulation of myoblast differentiation	3/141	75/18903	0.0185634	0.0497728	0.0285522	ZFP36L1/BMP4/MEF2C	3	0.4
BP	GO:0050810	regulation of steroid biosynthetic process	3/141	75/18903	0.0185634	0.0497728	0.0285522	NR3C1/BMP2/FSHB	3	0.4
BP	GO:0060337	type I interferon signaling pathway	3/141	75/18903	0.0185634	0.0497728	0.0285522	IRF7/ISG15/PTPN11	3	0.4
BP	GO:0071479	cellular response to ionizing radiation	3/141	75/18903	0.0185634	0.0497728	0.0285522	GATA3/ITGB6/IFI16	3	0.4
BP	GO:0043401	steroid hormone mediated signaling pathway	4/141	136/18903	0.018974	0.0508355	0.0291618	PPARGC1B/NR3C1/JAK2/BMP4	4	0.294118
BP	GO:0001937	negative regulation of endothelial cell proliferation	3/141	76/18903	0.019223	0.0513866	0.029478	PPARG/MEF2C/IL12B	3	0.394737
BP	GO:0021536	diencephalon development	3/141	76/18903	0.019223	0.0513866	0.029478	POU4F1/BMP4/BMP2	3	0.394737
BP	GO:2000142	regulation of DNA-templated transcription initiation	3/141	76/18903	0.019223	0.0513866	0.029478	SRF/THRA/MITF	3	0.394737
BP	GO:0061041	regulation of wound healing	4/141	137/18903	0.0194346	0.0519133	0.0297801	ANXA2/MIR221/CD109/CCN4	4	0.291971
BP	GO:0001958	endochondral ossification	2/141	29/18903	0.0196626	0.0522476	0.0299719	BMP4/MEF2C	2	0.689655
BP	GO:0003156	regulation of animal organ formation	2/141	29/18903	0.0196626	0.0522476	0.0299719	BMP4/BMP2	2	0.689655
BP	GO:0032607	interferon-alpha production	2/141	29/18903	0.0196626	0.0522476	0.0299719	IRF7/TLR3	2	0.689655
BP	GO:0032647	regulation of interferon-alpha production	2/141	29/18903	0.0196626	0.0522476	0.0299719	IRF7/TLR3	2	0.689655
BP	GO:0034698	response to gonadotropin	2/141	29/18903	0.0196626	0.0522476	0.0299719	TGFBR3/INHBA	2	0.689655
BP	GO:0036075	replacement ossification	2/141	29/18903	0.0196626	0.0522476	0.0299719	BMP4/MEF2C	2	0.689655
BP	GO:0099625	ventricular cardiac muscle cell membrane repolarization	2/141	29/18903	0.0196626	0.0522476	0.0299719	KCNQ1/WDR1	2	0.689655
BP	GO:0043297	apical junction assembly	3/141	77/18903	0.0198956	0.0527484	0.0302592	WDR1/EPHA2/SRF	3	0.38961
BP	GO:0071357	cellular response to type I interferon	3/141	77/18903	0.0198956	0.0527484	0.0302592	IRF7/ISG15/PTPN11	3	0.38961
BP	GO:1903036	positive regulation of response to wounding	3/141	77/18903	0.0198956	0.0527484	0.0302592	FLNA/MIR221/CCN4	3	0.38961
BP	GO:0045216	cell-cell junction organization	5/141	208/18903	0.019957	0.052872	0.0303301	WDR1/EPHA2/FLNA/SRF/PRKCA	5	0.240385
BP	GO:0072659	protein localization to plasma membrane	6/141	285/18903	0.02016	0.0533699	0.0306157	EPHA2/PIK3R1/FLNA/CD81/TREM2/SLC4A1	6	0.210526
BP	GO:0050852	T cell receptor signaling pathway	4/141	139/18903	0.0203766	0.0539032	0.0309217	GATA3/CD81/INPP5D/LILRB4	4	0.28777
BP	GO:0043537	negative regulation of blood vessel endothelial cell migration	3/141	78/18903	0.020581	0.0544034	0.0312086	PPARG/MIR221/MEF2C	3	0.384615
BP	GO:0007623	circadian rhythm	5/141	210/18903	0.0207022	0.0546834	0.0313692	TNFRSF11A/ID2/CARTPT/KLF10/PPARG	5	0.238095
BP	GO:0003012	muscle system process	8/141	455/18903	0.020919	0.0550111	0.0315572	KCNQ1/KIT/FLNA/SRF/PRKCA/PPP3CA/PPARG/MIR145	8	0.175824
BP	GO:0001975	response to amphetamine	2/141	30/18903	0.0209654	0.0550111	0.0315572	PPP3CA/PDE1B	2	0.666667
BP	GO:0002360	T cell lineage commitment	2/141	30/18903	0.0209654	0.0550111	0.0315572	BATF/IL12B	2	0.666667
BP	GO:0060045	positive regulation of cardiac muscle cell proliferation	2/141	30/18903	0.0209654	0.0550111	0.0315572	TGFBR3/MEF2C	2	0.666667
BP	GO:0060142	regulation of syncytium formation by plasma membrane fusion	2/141	30/18903	0.0209654	0.0550111	0.0315572	DCSTAMP/TREM2	2	0.666667
BP	GO:0060325	face morphogenesis	2/141	30/18903	0.0209654	0.0550111	0.0315572	PTPN11/LEF1	2	0.666667
BP	GO:0072539	T-helper 17 cell differentiation	2/141	30/18903	0.0209654	0.0550111	0.0315572	BATF/IL12B	2	0.666667
BP	GO:0090330	regulation of platelet aggregation	2/141	30/18903	0.0209654	0.0550111	0.0315572	PRKCA/JAK2	2	0.666667
BP	GO:1901798	positive regulation of signal transduction by p53 class mediator	2/141	30/18903	0.0209654	0.0550111	0.0315572	CDK5RAP3/MYC	2	0.666667
BP	GO:0043299	leukocyte degranulation	3/141	79/18903	0.0212792	0.0557522	0.0319824	KIT/PLA2G3/CCL3	3	0.379747
BP	GO:1903556	negative regulation of tumor necrosis factor superfamily cytokine production	3/141	79/18903	0.0212792	0.0557522	0.0319824	LILRB4/TREM2/LTF	3	0.379747
BP	GO:0006986	response to unfolded protein	4/141	141/18903	0.0213462	0.0557634	0.0319888	PIK3R1/CDK5RAP3/HSPA1A/HSPA1B	4	0.283688
BP	GO:0032434	regulation of proteasomal ubiquitin-dependent protein catabolic process	4/141	141/18903	0.0213462	0.0557634	0.0319888	TRIB1/IL33/HSPA1A/HSPA1B	4	0.283688
BP	GO:0046328	regulation of JNK cascade	4/141	141/18903	0.0213462	0.0557634	0.0319888	MTURN/TLR3/TNFSF11/HIPK2	4	0.283688
BP	GO:0070555	response to interleukin-1	4/141	141/18903	0.0213462	0.0557634	0.0319888	PRKCA/TNFRSF11A/MAPK11/CCL3	4	0.283688
BP	GO:0009799	specification of symmetry	4/141	142/18903	0.0218415	0.0569222	0.0326535	SRF/TGFBR2/BMP4/MEF2C	4	0.28169
BP	GO:0014074	response to purine-containing compound	4/141	142/18903	0.0218415	0.0569222	0.0326535	KCNQ1/PPARGC1B/ZFP36L1/FOS	4	0.28169
BP	GO:0038061	NIK/NF-kappaB signaling	4/141	142/18903	0.0218415	0.0569222	0.0326535	TLR2/TLR3/TREM2/IL12B	4	0.28169
BP	GO:0002064	epithelial cell development	5/141	213/18903	0.0218538	0.0569222	0.0326535	EPHA2/FASN/RARG/EPAS1/BMP4	5	0.234742
BP	GO:0052547	regulation of peptidase activity	8/141	459/18903	0.021906	0.0570166	0.0327077	ANXA2/JAK2/MMP9/IFI16/MYC/PPARG/CD109/LTF	8	0.174292
BP	GO:0042440	pigment metabolic process	3/141	80/18903	0.0219904	0.0571722	0.0327969	TMEM14C/FLVCR1/ALAS2	3	0.375
BP	GO:0008016	regulation of heart contraction	5/141	214/18903	0.0222467	0.0571722	0.0327969	KCNQ1/FLNA/JAK2/THRA/EPAS1	5	0.233645
BP	GO:0002313	mature B cell differentiation involved in immune response	2/141	31/18903	0.0223033	0.0571722	0.0327969	NKX2-3/IRF8	2	0.645161
BP	GO:0002507	tolerance induction	2/141	31/18903	0.0223033	0.0571722	0.0327969	TGFBR2/LILRB4	2	0.645161
BP	GO:0003299	muscle hypertrophy in response to stress	2/141	31/18903	0.0223033	0.0571722	0.0327969	PPP3CA/PPARG	2	0.645161
BP	GO:0014887	cardiac muscle adaptation	2/141	31/18903	0.0223033	0.0571722	0.0327969	PPP3CA/PPARG	2	0.645161
BP	GO:0014898	cardiac muscle hypertrophy in response to stress	2/141	31/18903	0.0223033	0.0571722	0.0327969	PPP3CA/PPARG	2	0.645161
BP	GO:0017145	stem cell division	2/141	31/18903	0.0223033	0.0571722	0.0327969	KIT/MIR145	2	0.645161
BP	GO:0033688	regulation of osteoblast proliferation	2/141	31/18903	0.0223033	0.0571722	0.0327969	BMP2/LTF	2	0.645161
BP	GO:0045987	positive regulation of smooth muscle contraction	2/141	31/18903	0.0223033	0.0571722	0.0327969	KIT/SRF	2	0.645161
BP	GO:0048384	retinoic acid receptor signaling pathway	2/141	31/18903	0.0223033	0.0571722	0.0327969	RARG/PPARG	2	0.645161
BP	GO:0048679	regulation of axon regeneration	2/141	31/18903	0.0223033	0.0571722	0.0327969	FLNA/MIR221	2	0.645161
BP	GO:0051491	positive regulation of filopodium assembly	2/141	31/18903	0.0223033	0.0571722	0.0327969	PIK3R1/SRF	2	0.645161
BP	GO:0055022	negative regulation of cardiac muscle tissue growth	2/141	31/18903	0.0223033	0.0571722	0.0327969	TGFBR2/MAPK11	2	0.645161
BP	GO:0060603	mammary gland duct morphogenesis	2/141	31/18903	0.0223033	0.0571722	0.0327969	EPHA2/NR3C1	2	0.645161
BP	GO:0061117	negative regulation of heart growth	2/141	31/18903	0.0223033	0.0571722	0.0327969	TGFBR2/MAPK11	2	0.645161
BP	GO:0061311	cell surface receptor signaling pathway involved in heart development	2/141	31/18903	0.0223033	0.0571722	0.0327969	BMP4/BMP2	2	0.645161
BP	GO:0086011	membrane repolarization during action potential	2/141	31/18903	0.0223033	0.0571722	0.0327969	KCNQ1/FLNA	2	0.645161
BP	GO:0097205	renal filtration	2/141	31/18903	0.0223033	0.0571722	0.0327969	PPP3CA/ADGRF5	2	0.645161
BP	GO:0098868	bone growth	2/141	31/18903	0.0223033	0.0571722	0.0327969	RARG/TGFBR2	2	0.645161
BP	GO:1900745	positive regulation of p38MAPK cascade	2/141	31/18903	0.0223033	0.0571722	0.0327969	BMP4/BMP2	2	0.645161
BP	GO:0010212	response to ionizing radiation	4/141	143/18903	0.0223437	0.0571935	0.0328091	GATA3/ITGB6/IFI16/MYC	4	0.27972
BP	GO:2001056	positive regulation of cysteine-type endopeptidase activity	4/141	143/18903	0.0223437	0.0571935	0.0328091	JAK2/IFI16/MYC/PPARG	4	0.27972
BP	GO:0015850	organic hydroxy compound transport	6/141	292/18903	0.0223964	0.0572872	0.0328629	KCNQ1/ANXA2/PTPN11/CARTPT/PPARG/TREM2	6	0.205479
BP	GO:0016064	immunoglobulin mediated immune response	5/141	215/18903	0.0226442	0.0578794	0.0332026	IRF7/CD81/INPP5D/BATF/TREM2	5	0.232558
BP	GO:0032371	regulation of sterol transport	3/141	81/18903	0.0227144	0.0579756	0.0332578	ANXA2/PPARG/TREM2	3	0.37037
BP	GO:0032374	regulation of cholesterol transport	3/141	81/18903	0.0227144	0.0579756	0.0332578	ANXA2/PPARG/TREM2	3	0.37037
BP	GO:0010770	positive regulation of cell morphogenesis involved in differentiation	3/141	82/18903	0.0234514	0.0598136	0.0343122	FLNA/MPL/NEDD9	3	0.365854
BP	GO:0002717	positive regulation of natural killer cell mediated immunity	2/141	32/18903	0.0236755	0.0598277	0.0343202	STAT5B/IL12B	2	0.625
BP	GO:0002862	negative regulation of inflammatory response to antigenic stimulus	2/141	32/18903	0.0236755	0.0598277	0.0343202	TREM2/IL12B	2	0.625
BP	GO:0003180	aortic valve morphogenesis	2/141	32/18903	0.0236755	0.0598277	0.0343202	GATA3/BMP4	2	0.625
BP	GO:0010667	negative regulation of cardiac muscle cell apoptotic process	2/141	32/18903	0.0236755	0.0598277	0.0343202	JAK2/MIR145	2	0.625
BP	GO:0010743	regulation of macrophage derived foam cell differentiation	2/141	32/18903	0.0236755	0.0598277	0.0343202	PLA2G3/PPARG	2	0.625
BP	GO:0031116	positive regulation of microtubule polymerization	2/141	32/18903	0.0236755	0.0598277	0.0343202	HSPA1A/HSPA1B	2	0.625
BP	GO:0034390	smooth muscle cell apoptotic process	2/141	32/18903	0.0236755	0.0598277	0.0343202	PPARG/IL12B	2	0.625
BP	GO:0034391	regulation of smooth muscle cell apoptotic process	2/141	32/18903	0.0236755	0.0598277	0.0343202	PPARG/IL12B	2	0.625
BP	GO:0035456	response to interferon-beta	2/141	32/18903	0.0236755	0.0598277	0.0343202	TLR3/IFI16	2	0.625
BP	GO:0051085	chaperone cofactor-dependent protein refolding	2/141	32/18903	0.0236755	0.0598277	0.0343202	HSPA1A/HSPA1B	2	0.625
BP	GO:0061036	positive regulation of cartilage development	2/141	32/18903	0.0236755	0.0598277	0.0343202	BMP4/BMP2	2	0.625
BP	GO:0061384	heart trabecula morphogenesis	2/141	32/18903	0.0236755	0.0598277	0.0343202	TGFBR3/SRF	2	0.625
BP	GO:1990776	response to angiotensin	2/141	32/18903	0.0236755	0.0598277	0.0343202	MIR145/INHBA	2	0.625
BP	GO:0019724	B cell mediated immunity	5/141	218/18903	0.0238643	0.0601767	0.0345205	IRF7/CD81/INPP5D/BATF/TREM2	5	0.229358
BP	GO:0042180	cellular ketone metabolic process	5/141	218/18903	0.0238643	0.0601767	0.0345205	STAT5B/PLA2G3/PPARG/BMP2/FSHB	5	0.229358
BP	GO:1901215	negative regulation of neuron death	5/141	218/18903	0.0238643	0.0601767	0.0345205	PLA2G3/JAK2/POU4F1/HIPK2/MEF2C	5	0.229358
BP	GO:0031333	negative regulation of protein-containing complex assembly	4/141	146/18903	0.0238927	0.0602055	0.034537	THRA/IAPP/TREM2/SCIN	4	0.273973
BP	GO:0034340	response to type I interferon	3/141	83/18903	0.0242012	0.0608967	0.0349335	IRF7/ISG15/PTPN11	3	0.361446
BP	GO:0050848	regulation of calcium-mediated signaling	3/141	83/18903	0.0242012	0.0608967	0.0349335	PPP3CA/TREM2/CCL3	3	0.361446
BP	GO:0032147	activation of protein kinase activity	4/141	148/18903	0.0249607	0.0626386	0.0359328	TLR3/JAK2/TGFBR2/IL12B	4	0.27027
BP	GO:0031397	negative regulation of protein ubiquitination	3/141	84/18903	0.0249639	0.0626386	0.0359328	ISG15/HSPA1A/HSPA1B	3	0.357143
BP	GO:0035050	embryonic heart tube development	3/141	84/18903	0.0249639	0.0626386	0.0359328	SRF/TGFBR2/MEF2C	3	0.357143
BP	GO:0097006	regulation of plasma lipoprotein particle levels	3/141	84/18903	0.0249639	0.0626386	0.0359328	ANXA2/PLA2G3/TREM2	3	0.357143
BP	GO:0002063	chondrocyte development	2/141	33/18903	0.0250815	0.0627127	0.0359752	RARG/TGFBR2	2	0.606061
BP	GO:0045684	positive regulation of epidermis development	2/141	33/18903	0.0250815	0.0627127	0.0359752	IL20/BMP4	2	0.606061
BP	GO:0050974	detection of mechanical stimulus involved in sensory perception	2/141	33/18903	0.0250815	0.0627127	0.0359752	KCNQ1/KIT	2	0.606061
BP	GO:0060351	cartilage development involved in endochondral bone morphogenesis	2/141	33/18903	0.0250815	0.0627127	0.0359752	RARG/TGFBR2	2	0.606061
BP	GO:0090169	regulation of spindle assembly	2/141	33/18903	0.0250815	0.0627127	0.0359752	HSPA1A/HSPA1B	2	0.606061
BP	GO:0009411	response to UV	4/141	149/18903	0.0255053	0.0636827	0.0365317	PIK3R1/MMP9/MYC/IL12B	4	0.268456
BP	GO:0016525	negative regulation of angiogenesis	4/141	149/18903	0.0255053	0.0636827	0.0365317	EPHA2/PPARG/MIR221/MIR145	4	0.268456
BP	GO:0010810	regulation of cell-substrate adhesion	5/141	222/18903	0.0255562	0.063765	0.0365789	PIK3R1/FLNA/JAK2/HOXA7/NEDD9	5	0.225225
BP	GO:0010664	negative regulation of striated muscle cell apoptotic process	2/141	34/18903	0.0265209	0.0658947	0.0378006	JAK2/MIR145	2	0.588235
BP	GO:0010984	regulation of lipoprotein particle clearance	2/141	34/18903	0.0265209	0.0658947	0.0378006	ANXA2/TREM2	2	0.588235
BP	GO:0034383	low-density lipoprotein particle clearance	2/141	34/18903	0.0265209	0.0658947	0.0378006	ANXA2/TREM2	2	0.588235
BP	GO:0051450	myoblast proliferation	2/141	34/18903	0.0265209	0.0658947	0.0378006	MEIS2/FOS	2	0.588235
BP	GO:0061081	positive regulation of myeloid leukocyte cytokine production involved in immune response	2/141	34/18903	0.0265209	0.0658947	0.0378006	KIT/TLR3	2	0.588235
BP	GO:0070570	regulation of neuron projection regeneration	2/141	34/18903	0.0265209	0.0658947	0.0378006	FLNA/MIR221	2	0.588235
BP	GO:2000181	negative regulation of blood vessel morphogenesis	4/141	151/18903	0.026616	0.066085	0.0379098	EPHA2/PPARG/MIR221/MIR145	4	0.264901
BP	GO:0007043	cell-cell junction assembly	4/141	152/18903	0.0271821	0.0673965	0.0386621	WDR1/EPHA2/SRF/PRKCA	4	0.263158
BP	GO:1901343	negative regulation of vasculature development	4/141	152/18903	0.0271821	0.0673965	0.0386621	EPHA2/PPARG/MIR221/MIR145	4	0.263158
BP	GO:0001892	embryonic placenta development	3/141	87/18903	0.0273292	0.0675729	0.0387633	ZFP36L1/EPAS1/LEF1	3	0.344828
BP	GO:0019915	lipid storage	3/141	87/18903	0.0273292	0.0675729	0.0387633	STAT5B/PPARG/TREM2	3	0.344828
BP	GO:0045069	regulation of viral genome replication	3/141	87/18903	0.0273292	0.0675729	0.0387633	ISG15/IFI16/LTF	3	0.344828
BP	GO:0050672	negative regulation of lymphocyte proliferation	3/141	87/18903	0.0273292	0.0675729	0.0387633	INPP5D/LILRB4/BMP4	3	0.344828
BP	GO:0010661	positive regulation of muscle cell apoptotic process	2/141	35/18903	0.0279929	0.0689264	0.0395397	PPARG/IL12B	2	0.571429
BP	GO:0035137	hindlimb morphogenesis	2/141	35/18903	0.0279929	0.0689264	0.0395397	RARG/BMP4	2	0.571429
BP	GO:0043372	positive regulation of CD4-positive alpha-beta T cell differentiation	2/141	35/18903	0.0279929	0.0689264	0.0395397	MYB/IL12B	2	0.571429
BP	GO:0060218	hematopoietic stem cell differentiation	2/141	35/18903	0.0279929	0.0689264	0.0395397	SRF/BATF	2	0.571429
BP	GO:1901099	negative regulation of signal transduction in absence of ligand	2/141	35/18903	0.0279929	0.0689264	0.0395397	HSPA1A/HSPA1B	2	0.571429
BP	GO:2001240	negative regulation of extrinsic apoptotic signaling pathway in absence of ligand	2/141	35/18903	0.0279929	0.0689264	0.0395397	HSPA1A/HSPA1B	2	0.571429
BP	GO:0002312	B cell activation involved in immune response	3/141	88/18903	0.0281433	0.0691533	0.0396699	NKX2-3/BATF/IRF8	3	0.340909
BP	GO:0032945	negative regulation of mononuclear cell proliferation	3/141	88/18903	0.0281433	0.0691533	0.0396699	INPP5D/LILRB4/BMP4	3	0.340909
BP	GO:0046889	positive regulation of lipid biosynthetic process	3/141	88/18903	0.0281433	0.0691533	0.0396699	PLA2G3/ADGRF5/FSHB	3	0.340909
BP	GO:0007584	response to nutrient	4/141	154/18903	0.0283359	0.0695783	0.0399137	SRF/TGFBR2/PPARG/BGLAP	4	0.25974
BP	GO:0060070	canonical Wnt signaling pathway	6/141	310/18903	0.0289017	0.0709188	0.0406827	GATA3/RARG/TMEM64/BMP2/LEF1/MIR145	6	0.193548
BP	GO:0001960	negative regulation of cytokine-mediated signaling pathway	3/141	89/18903	0.0289703	0.0709892	0.0407231	ISG15/PPARG/TREM2	3	0.337079
BP	GO:0034644	cellular response to UV	3/141	89/18903	0.0289703	0.0709892	0.0407231	PIK3R1/MMP9/MYC	3	0.337079
BP	GO:0007616	long-term memory	2/141	36/18903	0.029497	0.0716633	0.0411098	SRF/CAMK4	2	0.555556
BP	GO:0010613	positive regulation of cardiac muscle hypertrophy	2/141	36/18903	0.029497	0.0716633	0.0411098	PRKCA/PPP3CA	2	0.555556
BP	GO:0010614	negative regulation of cardiac muscle hypertrophy	2/141	36/18903	0.029497	0.0716633	0.0411098	PPARG/MIR145	2	0.555556
BP	GO:0031112	positive regulation of microtubule polymerization or depolymerization	2/141	36/18903	0.029497	0.0716633	0.0411098	HSPA1A/HSPA1B	2	0.555556
BP	GO:0033687	osteoblast proliferation	2/141	36/18903	0.029497	0.0716633	0.0411098	BMP2/LTF	2	0.555556
BP	GO:0035909	aorta morphogenesis	2/141	36/18903	0.029497	0.0716633	0.0411098	SRF/MIR145	2	0.555556
BP	GO:0045777	positive regulation of blood pressure	2/141	36/18903	0.029497	0.0716633	0.0411098	ID2/CARTPT	2	0.555556
BP	GO:0048536	spleen development	2/141	36/18903	0.029497	0.0716633	0.0411098	NKX2-3/FLVCR1	2	0.555556
BP	GO:0051930	regulation of sensory perception of pain	2/141	36/18903	0.029497	0.0716633	0.0411098	IL33/CCL3	2	0.555556
BP	GO:0051931	regulation of sensory perception	2/141	36/18903	0.029497	0.0716633	0.0411098	IL33/CCL3	2	0.555556
BP	GO:0070306	lens fiber cell differentiation	2/141	36/18903	0.029497	0.0716633	0.0411098	EPHA2/MAF	2	0.555556
BP	GO:0090218	positive regulation of lipid kinase activity	2/141	36/18903	0.029497	0.0716633	0.0411098	KIT/CD81	2	0.555556
BP	GO:0002253	activation of immune response	7/141	397/18903	0.0295072	0.0716633	0.0411098	GATA3/CD81/INPP5D/LILRB4/IFI16/MEF2C/TREM2	7	0.176322
BP	GO:0022604	regulation of cell morphogenesis	6/141	312/18903	0.0296937	0.072067	0.0413414	WDR1/KIT/FLNA/MPL/NEDD9/CCL3	6	0.192308
BP	GO:0010976	positive regulation of neuron projection development	4/141	157/18903	0.0301206	0.0730034	0.0418785	FLNA/ROR2/PLA2G3/MIR221	4	0.254777
BP	GO:0090316	positive regulation of intracellular protein transport	4/141	157/18903	0.0301206	0.0730034	0.0418785	PIK3R1/FLNA/CD81/JAK2	4	0.254777
BP	GO:2001234	negative regulation of apoptotic signaling pathway	5/141	233/18903	0.0305994	0.0741134	0.0425153	MMP9/HSPA1A/HSPA1B/BMP4/MIR221	5	0.214592
BP	GO:0048525	negative regulation of viral process	3/141	91/18903	0.0306626	0.0741656	0.0425452	ISG15/IFI16/LTF	3	0.32967
BP	GO:2000117	negative regulation of cysteine-type endopeptidase activity	3/141	91/18903	0.0306626	0.0741656	0.0425452	MMP9/IFI16/LTF	3	0.32967
BP	GO:0002335	mature B cell differentiation	2/141	37/18903	0.0310327	0.0745037	0.0427392	NKX2-3/IRF8	2	0.540541
BP	GO:0003161	cardiac conduction system development	2/141	37/18903	0.0310327	0.0745037	0.0427392	ID2/BMP4	2	0.540541
BP	GO:0014742	positive regulation of muscle hypertrophy	2/141	37/18903	0.0310327	0.0745037	0.0427392	PRKCA/PPP3CA	2	0.540541
BP	GO:0031076	embryonic camera-type eye development	2/141	37/18903	0.0310327	0.0745037	0.0427392	RARG/HIPK2	2	0.540541
BP	GO:0044319	wound healing spreading of cells	2/141	37/18903	0.0310327	0.0745037	0.0427392	FLNA/MIR221	2	0.540541
BP	GO:0046326	positive regulation of glucose import	2/141	37/18903	0.0310327	0.0745037	0.0427392	PIK3R1/PTPN11	2	0.540541
BP	GO:0051084	'de novo' post-translational protein folding	2/141	37/18903	0.0310327	0.0745037	0.0427392	HSPA1A/HSPA1B	2	0.540541
BP	GO:0055023	positive regulation of cardiac muscle tissue growth	2/141	37/18903	0.0310327	0.0745037	0.0427392	TGFBR3/MEF2C	2	0.540541
BP	GO:0071276	cellular response to cadmium ion	2/141	37/18903	0.0310327	0.0745037	0.0427392	MMP9/FOS	2	0.540541
BP	GO:0086019	cell-cell signaling involved in cardiac conduction	2/141	37/18903	0.0310327	0.0745037	0.0427392	KCNQ1/FLNA	2	0.540541
BP	GO:0090505	epiboly involved in wound healing	2/141	37/18903	0.0310327	0.0745037	0.0427392	FLNA/MIR221	2	0.540541
BP	GO:0097581	lamellipodium organization	3/141	92/18903	0.0315279	0.0756415	0.0433919	EPHA2/PIK3R1/KIT	3	0.326087
BP	GO:0044070	regulation of anion transport	3/141	93/18903	0.032406	0.0775911	0.0445103	PLA2G3/TNFSF11/TNFRSF11A	3	0.322581
BP	GO:0045185	maintenance of protein location	3/141	93/18903	0.032406	0.0775911	0.0445103	FLNA/SCIN/FBN1	3	0.322581
BP	GO:0045666	positive regulation of neuron differentiation	3/141	93/18903	0.032406	0.0775911	0.0445103	BMP4/BMP2/MEF2C	3	0.322581
BP	GO:0003203	endocardial cushion morphogenesis	2/141	38/18903	0.0325995	0.0777406	0.044596	TGFBR2/BMP2	2	0.526316
BP	GO:0007020	microtubule nucleation	2/141	38/18903	0.0325995	0.0777406	0.044596	HSPA1A/HSPA1B	2	0.526316
BP	GO:0010742	macrophage derived foam cell differentiation	2/141	38/18903	0.0325995	0.0777406	0.044596	PLA2G3/PPARG	2	0.526316
BP	GO:0014741	negative regulation of muscle hypertrophy	2/141	38/18903	0.0325995	0.0777406	0.044596	PPARG/MIR145	2	0.526316
BP	GO:0048009	insulin-like growth factor receptor signaling pathway	2/141	38/18903	0.0325995	0.0777406	0.044596	PIK3R1/BMP2	2	0.526316
BP	GO:0090504	epiboly	2/141	38/18903	0.0325995	0.0777406	0.044596	FLNA/MIR221	2	0.526316
BP	GO:0060761	negative regulation of response to cytokine stimulus	3/141	94/18903	0.0332967	0.0793501	0.0455193	ISG15/PPARG/TREM2	3	0.319149
BP	GO:0035966	response to topologically incorrect protein	4/141	163/18903	0.0338858	0.0806459	0.0462626	PIK3R1/CDK5RAP3/HSPA1A/HSPA1B	4	0.245399
BP	GO:1902850	microtubule cytoskeleton organization involved in mitosis	4/141	163/18903	0.0338858	0.0806459	0.0462626	FLNA/HSPA1A/HSPA1B/RACGAP1	4	0.245399
BP	GO:0009595	detection of biotic stimulus	2/141	39/18903	0.0341967	0.0809527	0.0464387	TLR2/TREM2	2	0.512821
BP	GO:0030279	negative regulation of ossification	2/141	39/18903	0.0341967	0.0809527	0.0464387	MEF2C/CCL3	2	0.512821
BP	GO:0032570	response to progesterone	2/141	39/18903	0.0341967	0.0809527	0.0464387	TLR2/FOS	2	0.512821
BP	GO:0045730	respiratory burst	2/141	39/18903	0.0341967	0.0809527	0.0464387	RPS19/TREM2	2	0.512821
BP	GO:0046621	negative regulation of organ growth	2/141	39/18903	0.0341967	0.0809527	0.0464387	TGFBR2/MAPK11	2	0.512821
BP	GO:0051569	regulation of histone H3-K4 methylation	2/141	39/18903	0.0341967	0.0809527	0.0464387	GATA3/MYB	2	0.512821
BP	GO:0071634	regulation of transforming growth factor beta production	2/141	39/18903	0.0341967	0.0809527	0.0464387	ITGB8/ITGB6	2	0.512821
BP	GO:0090077	foam cell differentiation	2/141	39/18903	0.0341967	0.0809527	0.0464387	PLA2G3/PPARG	2	0.512821
BP	GO:0008202	steroid metabolic process	6/141	323/18903	0.0343054	0.0811559	0.0465552	STAT5B/FAXDC2/KIT/NR3C1/BMP2/FSHB	6	0.185759
BP	GO:0021915	neural tube development	4/141	164/18903	0.0345388	0.0815997	0.0468098	EPHA2/ZFP36L1/RARG/BMP4	4	0.243902
BP	GO:0051100	negative regulation of binding	4/141	164/18903	0.0345388	0.0815997	0.0468098	JAK2/PPP3CA/IFI16/LEF1	4	0.243902
BP	GO:0014033	neural crest cell differentiation	3/141	96/18903	0.0351163	0.0827442	0.0474663	KITLG/BMP4/MEF2C	3	0.3125
BP	GO:0045807	positive regulation of endocytosis	3/141	96/18903	0.0351163	0.0827442	0.0474663	ANXA2/PPP3CA/TREM2	3	0.3125
BP	GO:0051153	regulation of striated muscle cell differentiation	3/141	96/18903	0.0351163	0.0827442	0.0474663	BMP4/BMP2/MEF2C	3	0.3125
BP	GO:1903321	negative regulation of protein modification by small protein conjugation or removal	3/141	96/18903	0.0351163	0.0827442	0.0474663	ISG15/HSPA1A/HSPA1B	3	0.3125
BP	GO:0031647	regulation of protein stability	6/141	325/18903	0.0351909	0.0828652	0.0475358	PIK3R1/FLNA/CD81/HSPA1A/HSPA1B/BMP2	6	0.184615
BP	GO:0032409	regulation of transporter activity	6/141	326/18903	0.0356392	0.0838653	0.0481094	KCNQ1/PPP3CA/MMP9/PPARG/MEF2C/TREM2	6	0.184049
BP	GO:0001953	negative regulation of cell-matrix adhesion	2/141	40/18903	0.0358239	0.0840221	0.0481994	PIK3R1/HOXA7	2	0.5
BP	GO:0033120	positive regulation of RNA splicing	2/141	40/18903	0.0358239	0.0840221	0.0481994	PIK3R1/HSPA1A	2	0.5
BP	GO:0045923	positive regulation of fatty acid metabolic process	2/141	40/18903	0.0358239	0.0840221	0.0481994	PLA2G3/PPARG	2	0.5
BP	GO:1901532	regulation of hematopoietic progenitor cell differentiation	2/141	40/18903	0.0358239	0.0840221	0.0481994	KITLG/MYB	2	0.5
BP	GO:1990000	amyloid fibril formation	2/141	40/18903	0.0358239	0.0840221	0.0481994	IAPP/TREM2	2	0.5
BP	GO:0006576	cellular biogenic amine metabolic process	3/141	97/18903	0.036045	0.0844293	0.048433	GATA3/EPAS1/PDE1B	3	0.309278
BP	GO:0010596	negative regulation of endothelial cell migration	3/141	97/18903	0.036045	0.0844293	0.048433	PPARG/MIR221/MEF2C	3	0.309278
BP	GO:0006913	nucleocytoplasmic transport	6/141	329/18903	0.0370061	0.0865665	0.049659	PIK3R1/FLNA/JAK2/PPP3CA/PTPN11/BMP4	6	0.182371
BP	GO:0051169	nuclear transport	6/141	329/18903	0.0370061	0.0865665	0.049659	PIK3R1/FLNA/JAK2/PPP3CA/PTPN11/BMP4	6	0.182371
BP	GO:0045930	negative regulation of mitotic cell cycle	5/141	246/18903	0.037317	0.0872365	0.0500434	ZFP36L1/CDK5RAP3/CDKN1C/BMP4/INHBA	5	0.203252
BP	GO:0006458	'de novo' protein folding	2/141	41/18903	0.0374805	0.0873318	0.0500981	HSPA1A/HSPA1B	2	0.487805
BP	GO:0014912	negative regulation of smooth muscle cell migration	2/141	41/18903	0.0374805	0.0873318	0.0500981	TRIB1/MEF2C	2	0.487805
BP	GO:0034122	negative regulation of toll-like receptor signaling pathway	2/141	41/18903	0.0374805	0.0873318	0.0500981	RAB7B/TREM2	2	0.487805
BP	GO:0060421	positive regulation of heart growth	2/141	41/18903	0.0374805	0.0873318	0.0500981	TGFBR3/MEF2C	2	0.487805
BP	GO:0120178	steroid hormone biosynthetic process	2/141	41/18903	0.0374805	0.0873318	0.0500981	BMP2/FSHB	2	0.487805
BP	GO:1902904	negative regulation of supramolecular fiber organization	4/141	169/18903	0.0379137	0.0882833	0.0506438	PIK3R1/IAPP/TREM2/SCIN	4	0.236686
BP	GO:1901379	regulation of potassium ion transmembrane transport	3/141	99/18903	0.0379402	0.0882873	0.0506462	KCNQ1/FLNA/TREM2	3	0.30303
BP	GO:0009895	negative regulation of catabolic process	6/141	332/18903	0.0384063	0.0893134	0.0512348	FLNA/ANXA2/CDK5RAP3/HIPK2/TREM2/SLC4A1	6	0.180723
BP	GO:0010769	regulation of cell morphogenesis involved in differentiation	3/141	100/18903	0.0389066	0.0903589	0.0518345	FLNA/MPL/NEDD9	3	0.3
BP	GO:1990830	cellular response to leukemia inhibitory factor	3/141	100/18903	0.0389066	0.0903589	0.0518345	RARG/TNFSF11/SNX10	3	0.3
BP	GO:0010453	regulation of cell fate commitment	2/141	42/18903	0.039166	0.0906065	0.0519766	BMP4/IL12B	2	0.47619
BP	GO:0010591	regulation of lamellipodium assembly	2/141	42/18903	0.039166	0.0906065	0.0519766	EPHA2/PIK3R1	2	0.47619
BP	GO:0021983	pituitary gland development	2/141	42/18903	0.039166	0.0906065	0.0519766	BMP4/BMP2	2	0.47619
BP	GO:0031670	cellular response to nutrient	2/141	42/18903	0.039166	0.0906065	0.0519766	SRF/BGLAP	2	0.47619
BP	GO:0071604	transforming growth factor beta production	2/141	42/18903	0.039166	0.0906065	0.0519766	ITGB8/ITGB6	2	0.47619
BP	GO:2000403	positive regulation of lymphocyte migration	2/141	42/18903	0.039166	0.0906065	0.0519766	NEDD9/CCL3	2	0.47619
BP	GO:1904064	positive regulation of cation transmembrane transport	4/141	171/18903	0.0393149	0.0908917	0.0521402	KCNQ1/FLNA/PPP3CA/TREM2	4	0.233918
BP	GO:0000082	G1/S transition of mitotic cell cycle	5/141	250/18903	0.0395525	0.0913223	0.0523872	PPP3CA/ID2/MYC/MIR221/INHBA	5	0.2
BP	GO:0060047	heart contraction	5/141	250/18903	0.0395525	0.0913223	0.0523872	KCNQ1/FLNA/JAK2/THRA/EPAS1	5	0.2
BP	GO:1990823	response to leukemia inhibitory factor	3/141	101/18903	0.0398855	0.0920316	0.0527941	RARG/TNFSF11/SNX10	3	0.29703
BP	GO:1905475	regulation of protein localization to membrane	4/141	172/18903	0.0400265	0.0922372	0.052912	EPHA2/PIK3R1/CD81/TREM2	4	0.232558
BP	GO:2001242	regulation of intrinsic apoptotic signaling pathway	4/141	172/18903	0.0400265	0.0922372	0.052912	MMP9/HSPA1A/MYC/TREM2	4	0.232558
BP	GO:0030111	regulation of Wnt signaling pathway	6/141	336/18903	0.0403253	0.0928656	0.0532725	TLR2/TMEM64/BMP2/LEF1/CCN4/MIR145	6	0.178571
BP	GO:0010951	negative regulation of endopeptidase activity	5/141	252/18903	0.0407002	0.0934774	0.0536235	ANXA2/MMP9/IFI16/CD109/LTF	5	0.198413
BP	GO:0050851	antigen receptor-mediated signaling pathway	5/141	252/18903	0.0407002	0.0934774	0.0536235	GATA3/CD81/INPP5D/LILRB4/MEF2C	5	0.198413
BP	GO:1903320	regulation of protein modification by small protein conjugation or removal	5/141	252/18903	0.0407002	0.0934774	0.0536235	ISG15/CDK5RAP3/HSPA1A/HSPA1B/EPAS1	5	0.198413
BP	GO:1990778	protein localization to cell periphery	6/141	337/18903	0.0408144	0.0934774	0.0536235	EPHA2/PIK3R1/FLNA/CD81/TREM2/SLC4A1	6	0.178042
BP	GO:0032691	negative regulation of interleukin-1 beta production	2/141	43/18903	0.04088	0.0934774	0.0536235	LILRB4/TREM2	2	0.465116
BP	GO:0033574	response to testosterone	2/141	43/18903	0.04088	0.0934774	0.0536235	HOXA9/BGLAP	2	0.465116
BP	GO:0042491	inner ear auditory receptor cell differentiation	2/141	43/18903	0.04088	0.0934774	0.0536235	KCNQ1/BMP4	2	0.465116
BP	GO:0043507	positive regulation of JUN kinase activity	2/141	43/18903	0.04088	0.0934774	0.0536235	ROR2/TNFRSF11A	2	0.465116
BP	GO:0060236	regulation of mitotic spindle organization	2/141	43/18903	0.04088	0.0934774	0.0536235	HSPA1A/HSPA1B	2	0.465116
BP	GO:0060428	lung epithelium development	2/141	43/18903	0.04088	0.0934774	0.0536235	THRA/BMP4	2	0.465116
BP	GO:0071548	response to dexamethasone	2/141	43/18903	0.04088	0.0934774	0.0536235	NR3C1/JAK2	2	0.465116
BP	GO:0006937	regulation of muscle contraction	4/141	174/18903	0.0414717	0.0947088	0.0543299	KCNQ1/KIT/SRF/MIR145	4	0.229885
BP	GO:0010950	positive regulation of endopeptidase activity	4/141	174/18903	0.0414717	0.0947088	0.0543299	JAK2/IFI16/MYC/PPARG	4	0.229885
BP	GO:1903076	regulation of protein localization to plasma membrane	3/141	103/18903	0.0418806	0.0955813	0.0548304	EPHA2/PIK3R1/TREM2	3	0.291262
BP	GO:0010828	positive regulation of glucose transmembrane transport	2/141	44/18903	0.0426217	0.0967144	0.0554804	PIK3R1/PTPN11	2	0.454545
BP	GO:0014911	positive regulation of smooth muscle cell migration	2/141	44/18903	0.0426217	0.0967144	0.0554804	MIR221/CCN4	2	0.454545
BP	GO:0042181	ketone biosynthetic process	2/141	44/18903	0.0426217	0.0967144	0.0554804	BMP2/FSHB	2	0.454545
BP	GO:0042771	intrinsic apoptotic signaling pathway in response to DNA damage by p53 class mediator	2/141	44/18903	0.0426217	0.0967144	0.0554804	IFI16/HIPK2	2	0.454545
BP	GO:0044058	regulation of digestive system process	2/141	44/18903	0.0426217	0.0967144	0.0554804	KCNQ1/PPP3CA	2	0.454545
BP	GO:0045214	sarcomere organization	2/141	44/18903	0.0426217	0.0967144	0.0554804	WDR1/SRF	2	0.454545
BP	GO:0050856	regulation of T cell receptor signaling pathway	2/141	44/18903	0.0426217	0.0967144	0.0554804	CD81/LILRB4	2	0.454545
BP	GO:1900026	positive regulation of substrate adhesion-dependent cell spreading	2/141	44/18903	0.0426217	0.0967144	0.0554804	FLNA/NEDD9	2	0.454545
BP	GO:1904706	negative regulation of vascular associated smooth muscle cell proliferation	2/141	44/18903	0.0426217	0.0967144	0.0554804	PPARG/MEF2C	2	0.454545
BP	GO:0002768	immune response-regulating cell surface receptor signaling pathway	6/141	341/18903	0.0428085	0.0970762	0.0556879	GATA3/KIT/CD81/INPP5D/LILRB4/MEF2C	6	0.175953
BP	GO:0042391	regulation of membrane potential	7/141	431/18903	0.0429309	0.0972647	0.0557961	KCNQ1/WDR1/FLNA/PPP3CA/MEF2C/TREM2/UCP2	7	0.162413
BP	GO:1902905	positive regulation of supramolecular fiber organization	4/141	176/18903	0.0429463	0.0972647	0.0557961	WDR1/HSPA1A/HSPA1B/SCIN	4	0.227273
BP	GO:0050808	synapse organization	7/141	432/18903	0.043377	0.0981776	0.0563198	TLR2/FLNA/ACTN1/POU4F1/MEF2C/NEDD9/TREM2	7	0.162037
BP	GO:0006898	receptor-mediated endocytosis	5/141	257/18903	0.0436577	0.0987081	0.0566241	CD81/ANXA2/TGFBR2/LILRB4/SLC9B2	5	0.194553
BP	GO:0001764	neuron migration	4/141	177/18903	0.0436946	0.0987081	0.0566241	GATA3/SRF/POU4F1/MEF2C	4	0.225989
BP	GO:0019827	stem cell population maintenance	4/141	177/18903	0.0436946	0.0987081	0.0566241	KIT/MYC/KLF10/MIR145	4	0.225989
BP	GO:0044728	DNA methylation or demethylation	3/141	105/18903	0.0439251	0.0990403	0.0568147	GATA3/MYC/FOS	3	0.285714
BP	GO:1901655	cellular response to ketone	3/141	105/18903	0.0439251	0.0990403	0.0568147	NR3C1/JAK2/FOS	3	0.285714
BP	GO:1901796	regulation of signal transduction by p53 class mediator	3/141	105/18903	0.0439251	0.0990403	0.0568147	CDK5RAP3/MYC/HIPK2	3	0.285714
BP	GO:0008631	intrinsic apoptotic signaling pathway in response to oxidative stress	2/141	45/18903	0.0443909	0.0999638	0.0573444	JAK2/TREM2	2	0.444444
BP	GO:0019098	reproductive behavior	2/141	45/18903	0.0443909	0.0999638	0.0573444	NR3C1/THRA	2	0.444444
BP	GO:0006694	steroid biosynthetic process	4/141	178/18903	0.0444502	0.100034	0.0573847	FAXDC2/NR3C1/BMP2/FSHB	4	0.224719
BP	GO:0022600	digestive system process	3/141	106/18903	0.0449658	0.101131	0.0580137	KCNQ1/PPP3CA/SNX10	3	0.283019
BP	GO:0003015	heart process	5/141	261/18903	0.0461146	0.103289	0.059252	KCNQ1/FLNA/JAK2/THRA/EPAS1	5	0.191571
BP	GO:0045927	positive regulation of growth	5/141	261/18903	0.0461146	0.103289	0.059252	TGFBR3/STAT5B/SRF/TGFBR2/MEF2C	5	0.191571
BP	GO:0010837	regulation of keratinocyte proliferation	2/141	46/18903	0.0461869	0.103289	0.059252	ZFP36L1/CD109	2	0.434783
BP	GO:0031640	killing of cells of another organism	2/141	46/18903	0.0461869	0.103289	0.059252	RPS19/LTF	2	0.434783
BP	GO:0048701	embryonic cranial skeleton morphogenesis	2/141	46/18903	0.0461869	0.103289	0.059252	TGFBR2/BMP4	2	0.434783
BP	GO:0048806	genitalia development	2/141	46/18903	0.0461869	0.103289	0.059252	ROR2/PTPN11	2	0.434783
BP	GO:0055010	ventricular cardiac muscle tissue morphogenesis	2/141	46/18903	0.0461869	0.103289	0.059252	TGFBR3/POU4F1	2	0.434783
BP	GO:0070266	necroptotic process	2/141	46/18903	0.0461869	0.103289	0.059252	TLR3/MIR221	2	0.434783
BP	GO:1904752	regulation of vascular associated smooth muscle cell migration	2/141	46/18903	0.0461869	0.103289	0.059252	MIR221/MEF2C	2	0.434783
BP	GO:0042770	signal transduction in response to DNA damage	4/141	181/18903	0.046761	0.104442	0.0599131	CDK5RAP3/PTPN11/BATF/HIPK2	4	0.220994
BP	GO:0098727	maintenance of cell number	4/141	181/18903	0.046761	0.104442	0.0599131	KIT/MYC/KLF10/MIR145	4	0.220994
BP	GO:0044106	cellular amine metabolic process	3/141	108/18903	0.0470839	0.105031	0.0602512	GATA3/EPAS1/PDE1B	3	0.277778
BP	GO:0090398	cellular senescence	3/141	108/18903	0.0470839	0.105031	0.0602512	SRF/ID2/MAPK11	3	0.277778
BP	GO:0010466	negative regulation of peptidase activity	5/141	263/18903	0.0473735	0.105545	0.0605459	ANXA2/MMP9/IFI16/CD109/LTF	5	0.190114
BP	GO:1903522	regulation of blood circulation	5/141	263/18903	0.0473735	0.105545	0.0605459	KCNQ1/FLNA/JAK2/THRA/EPAS1	5	0.190114
BP	GO:0097553	calcium ion transmembrane import into cytosol	4/141	182/18903	0.0475459	0.105863	0.0607282	FLNA/PPP3CA/GP5/CCL3	4	0.21978
BP	GO:0002701	negative regulation of production of molecular mediator of immune response	2/141	47/18903	0.0480093	0.106362	0.0610146	IL33/LILRB4	2	0.425532
BP	GO:0007622	rhythmic behavior	2/141	47/18903	0.0480093	0.106362	0.0610146	KCNQ1/ID2	2	0.425532
BP	GO:0042269	regulation of natural killer cell mediated cytotoxicity	2/141	47/18903	0.0480093	0.106362	0.0610146	STAT5B/IL12B	2	0.425532
BP	GO:0046677	response to antibiotic	2/141	47/18903	0.0480093	0.106362	0.0610146	JAK2/MEF2C	2	0.425532
BP	GO:0048286	lung alveolus development	2/141	47/18903	0.0480093	0.106362	0.0610146	ITGB6/BMP4	2	0.425532
BP	GO:0060711	labyrinthine layer development	2/141	47/18903	0.0480093	0.106362	0.0610146	ZFP36L1/LEF1	2	0.425532
BP	GO:0061647	histone H3-K9 modification	2/141	47/18903	0.0480093	0.106362	0.0610146	GATA3/MYB	2	0.425532
BP	GO:0090224	regulation of spindle organization	2/141	47/18903	0.0480093	0.106362	0.0610146	HSPA1A/HSPA1B	2	0.425532
BP	GO:0071466	cellular response to xenobiotic stimulus	4/141	183/18903	0.0483381	0.107024	0.0613943	KCNQ1/TLR3/MYC/MEF2C	4	0.218579
BP	GO:0045861	negative regulation of proteolysis	6/141	352/18903	0.0486052	0.107548	0.0616951	ANXA2/MMP9/IFI16/HIPK2/CD109/LTF	6	0.170455
BP	GO:1904035	regulation of epithelial cell apoptotic process	3/141	110/18903	0.0492504	0.108908	0.0624753	GATA3/ZFP36L1/JAK2	3	0.272727
BP	GO:0002673	regulation of acute inflammatory response	2/141	48/18903	0.0498576	0.109637	0.0628937	TNFSF11/TNFRSF11A	2	0.416667
BP	GO:0006953	acute-phase response	2/141	48/18903	0.0498576	0.109637	0.0628937	TNFSF11/TNFRSF11A	2	0.416667
BP	GO:0032620	interleukin-17 production	2/141	48/18903	0.0498576	0.109637	0.0628937	JAK2/IL12B	2	0.416667
BP	GO:0032660	regulation of interleukin-17 production	2/141	48/18903	0.0498576	0.109637	0.0628937	JAK2/IL12B	2	0.416667
BP	GO:0032924	activin receptor signaling pathway	2/141	48/18903	0.0498576	0.109637	0.0628937	TGFBR2/INHBA	2	0.416667
BP	GO:0045581	negative regulation of T cell differentiation	2/141	48/18903	0.0498576	0.109637	0.0628937	LILRB4/BMP4	2	0.416667
BP	GO:0046717	acid secretion	2/141	48/18903	0.0498576	0.109637	0.0628937	KCNQ1/SNX10	2	0.416667
BP	GO:0048538	thymus development	2/141	48/18903	0.0498576	0.109637	0.0628937	GATA3/SRF	2	0.416667
BP	GO:1904738	vascular associated smooth muscle cell migration	2/141	48/18903	0.0498576	0.109637	0.0628937	MIR221/MEF2C	2	0.416667
BP	GO:0010975	regulation of neuron projection development	7/141	446/18903	0.0499388	0.109748	0.0629573	GATA3/FLNA/SRF/ROR2/PLA2G3/PPP3CA/MIR221	7	0.156951
CC	GO:0043505	CENP-A containing nucleosome	9/141	18/19869	1.62E-15	1.76E-13	1.54E-13	H4C4/H4C5/H4C2/H4C11/H4C9/H4C8/H4C3/H4C12/H4C14	9	5
CC	GO:0061638	CENP-A containing chromatin	9/141	18/19869	1.62E-15	1.76E-13	1.54E-13	H4C4/H4C5/H4C2/H4C11/H4C9/H4C8/H4C3/H4C12/H4C14	9	5
CC	GO:0034506	chromosome centromeric core domain	9/141	19/19869	3.07E-15	2.22E-13	1.94E-13	H4C4/H4C5/H4C2/H4C11/H4C9/H4C8/H4C3/H4C12/H4C14	9	4.73684
CC	GO:0090575	RNA polymerase II transcription regulator complex	13/141	249/19869	2.63E-08	1.42E-06	1.24E-06	STAT5B/ANXA2/POU4F1/MYB/BATF2/MYC/BATF/HIPK2/PPARG/LEF1/MAF/BATF3/FOS	13	0.522088
CC	GO:0000786	nucleosome	9/141	133/19869	4.56E-07	1.98E-05	1.73E-05	H4C4/H4C5/H4C2/H4C11/H4C9/H4C8/H4C3/H4C12/H4C14	9	0.676692
CC	GO:0032993	protein-DNA complex	11/141	225/19869	6.23E-07	2.25E-05	1.97E-05	H4C4/H4C5/H4C2/H4C11/H4C9/H4C8/H4C3/LEF1/H4C12/H4C14/FOS	11	0.488889
CC	GO:0000781	chromosome telomeric region	9/141	168/19869	3.21E-06	9.95E-05	8.69E-05	H4C4/H4C5/H4C2/H4C11/H4C9/H4C8/H4C3/H4C12/H4C14	9	0.535714
CC	GO:0044815	DNA packaging complex	9/141	178/19869	5.15E-06	0.000139782	0.000122051	H4C4/H4C5/H4C2/H4C11/H4C9/H4C8/H4C3/H4C12/H4C14	9	0.505618
CC	GO:0005925	focal adhesion	12/141	422/19869	4.87E-05	0.00117406	0.00102513	EPHA2/FLNA/IL1RL1/ACTN1/CD81/ITGB8/JAK2/ITGB6/HSPA1A/HSPA1B/RPS19/NEDD9	12	0.28436
CC	GO:0030055	cell-substrate junction	12/141	432/19869	6.10E-05	0.00132262	0.00115485	EPHA2/FLNA/IL1RL1/ACTN1/CD81/ITGB8/JAK2/ITGB6/HSPA1A/HSPA1B/RPS19/NEDD9	12	0.277778
CC	GO:0000228	nuclear chromosome	9/141	249/19869	7.34E-05	0.00136867	0.00119506	H4C4/H4C5/H4C2/H4C11/H4C9/H4C8/H4C3/H4C12/H4C14	9	0.361446
CC	GO:0000775	chromosome centromeric region	9/141	250/19869	7.57E-05	0.00136867	0.00119506	H4C4/H4C5/H4C2/H4C11/H4C9/H4C8/H4C3/H4C12/H4C14	9	0.36
CC	GO:0002102	podosome	3/141	30/19869	0.00123431	0.0206035	0.01799	WDR1/SH3PXD2A/SCIN	3	1
CC	GO:0098687	chromosomal region	9/141	388/19869	0.00183282	0.0284088	0.0248051	H4C4/H4C5/H4C2/H4C11/H4C9/H4C8/H4C3/H4C12/H4C14	9	0.231959
CC	GO:0098802	plasma membrane signaling receptor complex	8/141	319/19869	0.00202339	0.0292718	0.0255587	TLR2/FLNA/ITGB8/JAK2/ITGB6/TGFBR2/BMP2/GP5	8	0.250784
CC	GO:0009897	external side of plasma membrane	9/141	462/19869	0.00577636	0.0783418	0.0684042	TGFBR3/KIT/IL1RL1/ITGB6/MPL/TGFBR2/TNFRSF11A/IL31RA/IL12B	9	0.194805
CC	GO:0009898	cytoplasmic side of plasma membrane	5/141	173/19869	0.00789274	0.100748	0.0879686	KIT/PPP3CA/LILRB4/RACGAP1/SLC4A1	5	0.289017
CC	GO:0045121	membrane raft	7/141	326/19869	0.00874927	0.101523	0.0886445	KCNQ1/TLR2/ANXA2/JAK2/INPP5D/TGFBR2/TREM2	7	0.214724
CC	GO:0098857	membrane microdomain	7/141	327/19869	0.00888907	0.101523	0.0886445	KCNQ1/TLR2/ANXA2/JAK2/INPP5D/TGFBR2/TREM2	7	0.214067
CC	GO:0090665	glycoprotein complex	2/141	22/19869	0.0105253	0.114199	0.0997132	FLNA/GP5	2	0.909091
CC	GO:0030018	Z disc	4/141	130/19869	0.013871	0.143334	0.125152	FLNA/ACTN1/PPP3CA/SLC4A1	4	0.307692
CC	GO:0098562	cytoplasmic side of membrane	5/141	204/19869	0.0152759	0.150676	0.131562	KIT/PPP3CA/LILRB4/RACGAP1/SLC4A1	5	0.245098
CC	GO:0031674	I band	4/141	143/19869	0.0190182	0.179433	0.156672	FLNA/ACTN1/PPP3CA/SLC4A1	4	0.27972
CC	GO:0008305	integrin complex	2/141	31/19869	0.0203257	0.183778	0.160466	ITGB8/ITGB6	2	0.645161
CC	GO:0016323	basolateral plasma membrane	5/141	229/19869	0.0238334	0.198394	0.173228	KCNQ1/CD81/ANXA2/SLC9B2/SLC4A1	5	0.218341
CC	GO:0005938	cell cortex	6/141	312/19869	0.0240581	0.198394	0.173228	WDR1/FLNA/ACTN1/NEDD9/SCIN/SLC4A1	6	0.192308
CC	GO:0031904	endosome lumen	2/141	35/19869	0.0255344	0.198394	0.173228	JAK2/IL12B	2	0.571429
CC	GO:0043025	neuronal cell body	8/141	497/19869	0.0255993	0.198394	0.173228	KCNQ1/EFNA2/FLNA/ROR2/MPL/INHA/PDE1B/BGLAP	8	0.160966
CC	GO:0016235	aggresome	2/141	36/19869	0.0269126	0.201381	0.175836	HSPA1A/HSPA1B	2	0.555556
CC	GO:0009925	basal plasma membrane	5/141	254/19869	0.0350056	0.25279	0.220724	KCNQ1/CD81/ANXA2/SLC9B2/SLC4A1	5	0.19685
CC	GO:0005903	brush border	3/141	102/19869	0.0361129	0.25279	0.220724	FLNA/ACTN1/SCIN	3	0.294118
CC	GO:0001772	immunological synapse	2/141	45/19869	0.0405851	0.265879	0.232153	CD81/NEDD9	2	0.444444
CC	GO:0022627	cytosolic small ribosomal subunit	2/141	45/19869	0.0405851	0.265879	0.232153	ISG15/RPS19	2	0.444444
CC	GO:0030863	cortical cytoskeleton	3/141	108/19869	0.0416585	0.265879	0.232153	WDR1/ACTN1/SLC4A1	3	0.277778
CC	GO:0043209	myelin sheath	2/141	47/19869	0.0439133	0.269863	0.235631	TSPAN2/ANXA2	2	0.425532
CC	GO:0045178	basal part of cell	5/141	272/19869	0.0447698	0.269863	0.235631	KCNQ1/CD81/ANXA2/SLC9B2/SLC4A1	5	0.183824
CC	GO:0044853	plasma membrane raft	3/141	113/19869	0.0465879	0.273232	0.238573	JAK2/TGFBR2/TREM2	3	0.265487
MF	GO:0001228	DNA-binding transcription activator activity RNA polymerase II-specific	21/137	468/18432	3.85E-11	8.97E-09	7.02E-09	HOXB7/STAT5B/TFE3/GATA3/MEIS2/SRF/NR3C1/MEIS1/HOXA7/MITF/HOXA9/POU4F1/EPAS1/MYB/MYC/BATF/KLF10/LEF1/MEF2C/MAF/FOS	21	0.448718
MF	GO:0001216	DNA-binding transcription activator activity	21/137	472/18432	4.51E-11	8.97E-09	7.02E-09	HOXB7/STAT5B/TFE3/GATA3/MEIS2/SRF/NR3C1/MEIS1/HOXA7/MITF/HOXA9/POU4F1/EPAS1/MYB/MYC/BATF/KLF10/LEF1/MEF2C/MAF/FOS	21	0.444915
MF	GO:0005126	cytokine receptor binding	15/137	273/18432	1.91E-09	2.53E-07	1.98E-07	TGFBR3/RHEX/GATA3/KITLG/PIK3R1/IL33/IL20/JAK2/TNFSF11/IL11/TGFBR2/IL5/IL12B/IL25/CCL3	15	0.549451
MF	GO:0005125	cytokine activity	14/137	237/18432	2.68E-09	2.67E-07	2.09E-07	KITLG/IL33/IL20/TNFSF11/IL11/THPO/INHA/BMP4/BMP2/IL5/IL12B/IL25/INHBA/CCL3	14	0.590717
MF	GO:0140297	DNA-binding transcription factor binding	18/137	476/18432	1.57E-08	1.25E-06	9.78E-07	STAT5B/GATA3/PPARGC1B/FLNA/SRF/TRIB1/RARG/CDK5RAP3/HOXA7/ID2/POU4F1/EPAS1/MYC/HIPK2/PPARG/LEF1/MEF2C/FOS	18	0.378151
MF	GO:0048018	receptor ligand activity	18/137	491/18432	2.52E-08	1.67E-06	1.31E-06	KITLG/IL33/IL20/TNFSF11/IL11/THPO/IAPP/INHA/CARTPT/BMP4/BMP2/FBN1/IL5/IL12B/IL25/FSHB/INHBA/CCL3	18	0.366599
MF	GO:0030546	signaling receptor activator activity	18/137	498/18432	3.13E-08	1.78E-06	1.39E-06	KITLG/IL33/IL20/TNFSF11/IL11/THPO/IAPP/INHA/CARTPT/BMP4/BMP2/FBN1/IL5/IL12B/IL25/FSHB/INHBA/CCL3	18	0.361446
MF	GO:0030527	structural constituent of chromatin	9/137	99/18432	5.22E-08	2.36E-06	1.85E-06	H4C4/H4C5/H4C2/H4C11/H4C9/H4C8/H4C3/H4C12/H4C14	9	0.909091
MF	GO:0061629	RNA polymerase II-specific DNA-binding transcription factor binding	15/137	350/18432	5.33E-08	2.36E-06	1.85E-06	STAT5B/GATA3/PPARGC1B/SRF/TRIB1/RARG/CDK5RAP3/ID2/POU4F1/EPAS1/HIPK2/PPARG/LEF1/MEF2C/FOS	15	0.428571
MF	GO:0046982	protein heterodimerization activity	13/137	341/18432	1.61E-06	6.41E-05	5.02E-05	PIK3R1/H4C4/H4C5/H4C2/H4C11/H4C9/H4C8/EPAS1/H4C3/MEF2C/H4C12/H4C14/IL12B	13	0.381232
MF	GO:0008083	growth factor activity	9/137	162/18432	3.44E-06	0.000124313	9.73E-05	KITLG/IL11/THPO/INHA/BMP4/BMP2/IL5/IL12B/INHBA	9	0.555556
MF	GO:0019955	cytokine binding	8/137	144/18432	1.22E-05	0.000405177	0.000317197	TGFBR3/KIT/IL1RL1/TGFBR2/TNFRSF11A/IL31RA/CD109/IL12B	8	0.555556
MF	GO:0005178	integrin binding	8/137	156/18432	2.18E-05	0.000668855	0.000523621	ACTN1/CD81/PRKCA/ITGB8/ISG15/ITGB6/CCN4/FBN1	8	0.512821
MF	GO:0046332	SMAD binding	6/137	78/18432	2.50E-05	0.000711084	0.00055668	TGFBR3/TGFBR2/HIPK2/PPARG/BMP2/FOS	6	0.769231
MF	GO:0005179	hormone activity	7/137	122/18432	3.54E-05	0.000938272	0.000734537	THPO/IAPP/INHA/CARTPT/FBN1/FSHB/INHBA	7	0.57377
MF	GO:0001227	DNA-binding transcription repressor activity RNA polymerase II-specific	10/137	323/18432	0.000152846	0.00373417	0.00292334	HOXB8/GATA3/NR3C1/MITF/POU4F1/MYC/IRF8/PPARG/LEF1/BATF3	10	0.309598
MF	GO:0001221	transcription coregulator binding	6/137	109/18432	0.0001634	0.00373417	0.00292334	GATA3/EPAS1/MYC/PPARG/LEF1/FOS	6	0.550459
MF	GO:0001217	DNA-binding transcription repressor activity	10/137	327/18432	0.000168882	0.00373417	0.00292334	HOXB8/GATA3/NR3C1/MITF/POU4F1/MYC/IRF8/PPARG/LEF1/BATF3	10	0.30581
MF	GO:0001618	virus receptor activity	5/137	77/18432	0.000271215	0.00568124	0.00444763	EPHA2/CD81/ITGB6/HSPA1A/HSPA1B	5	0.649351
MF	GO:0140272	exogenous protein binding	5/137	78/18432	0.000288078	0.00569583	0.00445905	EPHA2/CD81/ITGB6/HSPA1A/HSPA1B	5	0.641026
MF	GO:0019199	transmembrane receptor protein kinase activity	5/137	79/18432	0.000305725	0.00569583	0.00445905	TGFBR3/EPHA2/KIT/ROR2/TGFBR2	5	0.632911
MF	GO:0001046	core promoter sequence-specific DNA binding	4/137	44/18432	0.000314845	0.00569583	0.00445905	NR3C1/MYC/KLF10/FOS	4	0.909091
MF	GO:0005539	glycosaminoglycan binding	8/137	237/18432	0.00039972	0.00691689	0.00541497	TGFBR3/TLR2/TGFBR2/BMP4/TREM2/CCN4/FBN1/LTF	8	0.337553
MF	GO:0070888	E-box binding	4/137	49/18432	0.000477495	0.00791847	0.00619906	GATA3/MITF/MYC/PPARG	4	0.816327
MF	GO:0009931	calcium-dependent protein serine/threonine kinase activity	3/137	22/18432	0.000557799	0.00875589	0.00685465	PRKCA/CAMK4/CCL3	3	1.36364
MF	GO:0004879	nuclear receptor activity	4/137	52/18432	0.000599712	0.00875589	0.00685465	NR3C1/RARG/THRA/PPARG	4	0.769231
MF	GO:0098531	ligand-activated transcription factor activity	4/137	52/18432	0.000599712	0.00875589	0.00685465	NR3C1/RARG/THRA/PPARG	4	0.769231
MF	GO:0010857	calcium-dependent protein kinase activity	3/137	23/18432	0.000637992	0.00875589	0.00685465	PRKCA/CAMK4/CCL3	3	1.30435
MF	GO:0140416	transcription regulator inhibitor activity	3/137	23/18432	0.000637992	0.00875589	0.00685465	ID2/HSPA1A/LEF1	3	1.30435
MF	GO:0050431	transforming growth factor beta binding	3/137	25/18432	0.000819609	0.0108735	0.00851243	TGFBR3/TGFBR2/CD109	3	1.2
MF	GO:0070696	transmembrane receptor protein serine/threonine kinase binding	3/137	26/18432	0.000921499	0.0118309	0.00926192	BMP4/BMP2/INHBA	3	1.15385
MF	GO:0140677	molecular function activator activity	4/137	59/18432	0.000968562	0.0120465	0.00943074	EPHA2/NR3C1/PPP3CA/MYC	4	0.677966
MF	GO:0033612	receptor serine/threonine kinase binding	3/137	31/18432	0.00155051	0.0187001	0.0146396	BMP4/BMP2/INHBA	3	0.967742
MF	GO:1901981	phosphatidylinositol phosphate binding	6/137	180/18432	0.00228303	0.0267249	0.0209219	KCNQ1/ANXA2/SH3PXD2A/RACGAP1/SNX10/SCIN	6	0.333333
MF	GO:0019207	kinase regulator activity	7/137	246/18432	0.00245187	0.0278812	0.0218272	PIK3R1/TRIB1/CDKN1C/LILRB4/BMP2/TREM2/LTF	7	0.284553
MF	GO:0001530	lipopolysaccharide binding	3/137	37/18432	0.00259454	0.0286841	0.0224557	TLR2/TREM2/LTF	3	0.810811
MF	GO:0042826	histone deacetylase binding	5/137	128/18432	0.00268701	0.0289035	0.0226275	SRF/HSPA1A/HSPA1B/LEF1/MEF2C	5	0.390625
MF	GO:0019838	growth factor binding	5/137	132/18432	0.00306848	0.0321383	0.0251599	TGFBR3/EPHA2/TGFBR2/RPS19/CD109	5	0.378788
MF	GO:0046790	virion binding	2/137	12/18432	0.00344729	0.0336168	0.0263173	ANXA2/HIPK2	2	1.66667
MF	GO:0140776	protein-containing complex destabilizing activity	2/137	12/18432	0.00344729	0.0336168	0.0263173	HSPA1A/HSPA1B	2	1.66667
MF	GO:0004713	protein tyrosine kinase activity	5/137	138/18432	0.00371191	0.0336168	0.0263173	EPHA2/KIT/ROR2/JAK2/HIPK2	5	0.362319
MF	GO:0005546	phosphatidylinositol-4 5-bisphosphate binding	4/137	85/18432	0.00371462	0.0336168	0.0263173	KCNQ1/ANXA2/SH3PXD2A/SCIN	4	0.470588
MF	GO:0016922	nuclear receptor binding	5/137	139/18432	0.00382787	0.0336168	0.0263173	STAT5B/PPARGC1B/RARG/PPARG/LEF1	5	0.359712
MF	GO:0070851	growth factor receptor binding	5/137	140/18432	0.0039464	0.0336168	0.0263173	GATA3/JAK2/IL11/IL5/IL12B	5	0.357143
MF	GO:0042562	hormone binding	4/137	87/18432	0.00403736	0.0336168	0.0263173	PIK3R1/NR3C1/THRA/INHBA	4	0.45977
MF	GO:0005024	transforming growth factor beta receptor activity	2/137	13/18432	0.00405428	0.0336168	0.0263173	TGFBR3/TGFBR2	2	1.53846
MF	GO:0039706	co-receptor binding	2/137	13/18432	0.00405428	0.0336168	0.0263173	BMP4/BMP2	2	1.53846
MF	GO:0043560	insulin receptor substrate binding	2/137	13/18432	0.00405428	0.0336168	0.0263173	PIK3R1/JAK2	2	1.53846
MF	GO:0140375	immune receptor activity	5/137	148/18432	0.00499105	0.0391116	0.030619	IL1RL1/MPL/IL31RA/LILRB3/IL12B	5	0.337838
MF	GO:0140678	molecular function inhibitor activity	4/137	93/18432	0.00511826	0.0391116	0.030619	ID2/CDKN1C/HSPA1A/LEF1	4	0.430108
MF	GO:0072341	modified amino acid binding	4/137	94/18432	0.00531546	0.0391116	0.030619	FASN/ANXA2/TREM2/SCIN	4	0.425532
MF	GO:0005545	1-phosphatidylinositol binding	2/137	15/18432	0.00540487	0.0391116	0.030619	SNX10/SCIN	2	1.33333
MF	GO:0046965	nuclear retinoid X receptor binding	2/137	15/18432	0.00540487	0.0391116	0.030619	RARG/PPARG	2	1.33333
MF	GO:0048185	activin binding	2/137	15/18432	0.00540487	0.0391116	0.030619	TGFBR3/TGFBR2	2	1.33333
MF	GO:0070700	BMP receptor binding	2/137	15/18432	0.00540487	0.0391116	0.030619	BMP4/BMP2	2	1.33333
MF	GO:0004896	cytokine receptor activity	4/137	97/18432	0.00593741	0.040107	0.0313982	IL1RL1/MPL/IL31RA/IL12B	4	0.412371
MF	GO:0003953	NAD+ nucleosidase activity	2/137	16/18432	0.00614705	0.040107	0.0313982	TLR2/IL1RL1	2	1.25
MF	GO:0004698	calcium-dependent protein kinase C activity	2/137	16/18432	0.00614705	0.040107	0.0313982	PRKCA/CCL3	2	1.25
MF	GO:0031435	mitogen-activated protein kinase kinase kinase binding	2/137	16/18432	0.00614705	0.040107	0.0313982	ROR2/TGFBR2	2	1.25
MF	GO:0050135	NAD(P)+ nucleosidase activity	2/137	16/18432	0.00614705	0.040107	0.0313982	TLR2/IL1RL1	2	1.25
MF	GO:0061809	NAD+ nucleotidase cyclic ADP-ribose generating	2/137	16/18432	0.00614705	0.040107	0.0313982	TLR2/IL1RL1	2	1.25
MF	GO:0004697	protein kinase C activity	2/137	17/18432	0.00693291	0.0445048	0.0348411	PRKCA/CCL3	2	1.17647
MF	GO:0034185	apolipoprotein binding	2/137	18/18432	0.00776177	0.0482685	0.0377876	LILRB4/TREM2	2	1.11111
MF	GO:0042834	peptidoglycan binding	2/137	18/18432	0.00776177	0.0482685	0.0377876	TLR2/TREM2	2	1.11111
MF	GO:0004675	transmembrane receptor protein serine/threonine kinase activity	2/137	19/18432	0.00863295	0.0512823	0.0401469	TGFBR3/TGFBR2	2	1.05263
MF	GO:0008301	DNA binding bending	2/137	19/18432	0.00863295	0.0512823	0.0401469	HMGB3/LEF1	2	1.05263
MF	GO:0051428	peptide hormone receptor binding	2/137	19/18432	0.00863295	0.0512823	0.0401469	JAK2/PTPN11	2	1.05263
MF	GO:1902936	phosphatidylinositol bisphosphate binding	4/137	109/18432	0.00890645	0.0521289	0.0408097	KCNQ1/ANXA2/SH3PXD2A/SCIN	4	0.366972
MF	GO:0008201	heparin binding	5/137	171/18432	0.00906607	0.0522942	0.0409391	TGFBR3/BMP4/CCN4/FBN1/LTF	5	0.292398
MF	GO:0035173	histone kinase activity	2/137	20/18432	0.00954578	0.0542746	0.0424895	PRKCA/JAK2	2	1
MF	GO:0004714	transmembrane receptor protein tyrosine kinase activity	3/137	60/18432	0.0100953	0.0565908	0.0443028	EPHA2/KIT/ROR2	3	0.5
MF	GO:0001786	phosphatidylserine binding	3/137	61/18432	0.0105607	0.0583774	0.0457014	ANXA2/TREM2/SCIN	3	0.491803
MF	GO:0033218	amide binding	8/137	408/18432	0.0113277	0.0617594	0.0483491	PIK3R1/TLR2/FASN/PPP3CA/IAPP/PPARG/TREM2/INHBA	8	0.196078
MF	GO:0005158	insulin receptor binding	2/137	22/18432	0.0114938	0.061818	0.048395	PIK3R1/PTPN11	2	0.909091
MF	GO:0042277	peptide binding	7/137	330/18432	0.011768	0.0624489	0.0488888	PIK3R1/TLR2/PPP3CA/IAPP/PPARG/TREM2/INHBA	7	0.212121
MF	GO:1990782	protein tyrosine kinase binding	4/137	119/18432	0.012014	0.0629154	0.0492541	PIK3R1/PTPN11/NEDD9/TREM2	4	0.336134
MF	GO:0017134	fibroblast growth factor binding	2/137	23/18432	0.0125277	0.0647535	0.050693	TGFBR3/RPS19	2	0.869565
MF	GO:0005160	transforming growth factor beta receptor binding	2/137	24/18432	0.0136006	0.0676632	0.0529709	TGFBR3/TGFBR2	2	0.833333
MF	GO:0042974	nuclear retinoic acid receptor binding	2/137	24/18432	0.0136006	0.0676632	0.0529709	RARG/PPARG	2	0.833333
MF	GO:0070412	R-SMAD binding	2/137	24/18432	0.0136006	0.0676632	0.0529709	PPARG/FOS	2	0.833333
MF	GO:0004674	protein serine/threonine kinase activity	8/137	430/18432	0.0151286	0.0735649	0.0575912	TGFBR3/EIF2AK1/PRKCA/TGFBR2/CAMK4/HIPK2/MAPK11/CCL3	8	0.186047
MF	GO:0004860	protein kinase inhibitor activity	3/137	70/18432	0.0153071	0.0735649	0.0575912	TRIB1/CDKN1C/LILRB4	3	0.428571
MF	GO:0044325	transmembrane transporter binding	4/137	128/18432	0.0153414	0.0735649	0.0575912	KCNQ1/FLNA/ACTN1/ID2	4	0.3125
MF	GO:0035091	phosphatidylinositol binding	6/137	277/18432	0.0174976	0.0829054	0.0649035	KCNQ1/ANXA2/SH3PXD2A/RACGAP1/SNX10/SCIN	6	0.216606
MF	GO:0019210	kinase inhibitor activity	3/137	74/18432	0.0177438	0.0830826	0.0650422	TRIB1/CDKN1C/LILRB4	3	0.405405
MF	GO:0051787	misfolded protein binding	2/137	29/18432	0.0195297	0.0903815	0.0707562	HSPA1A/HSPA1B	2	0.689655
MF	GO:0020037	heme binding	4/137	139/18432	0.0201303	0.0920904	0.072094	EIF2AK1/JAK2/FLVCR1/MB	4	0.28777
MF	GO:0043548	phosphatidylinositol 3-kinase binding	2/137	30/18432	0.0208241	0.0941816	0.0737312	PIK3R1/JAK2	2	0.666667
MF	GO:0051427	hormone receptor binding	2/137	32/18432	0.0235167	0.104036	0.0814459	JAK2/PTPN11	2	0.625
MF	GO:0019887	protein kinase regulator activity	5/137	218/18432	0.0235257	0.104036	0.0814459	TRIB1/CDKN1C/LILRB4/BMP2/LTF	5	0.229358
MF	GO:0046906	tetrapyrrole binding	4/137	149/18432	0.0252028	0.110228	0.0862931	EIF2AK1/JAK2/FLVCR1/MB	4	0.268456
MF	GO:0001540	amyloid-beta binding	3/137	85/18432	0.0254972	0.110303	0.0863521	TLR2/IAPP/TREM2	3	0.352941
MF	GO:0000217	DNA secondary structure binding	2/137	36/18432	0.0293014	0.124063	0.0971245	HMGB3/MEF2C	2	0.555556
MF	GO:0042056	chemoattractant activity	2/137	36/18432	0.0293014	0.124063	0.0971245	BMP4/CCL3	2	0.555556
MF	GO:0016799	hydrolase activity hydrolyzing N-glycosyl compounds	2/137	38/18432	0.0323845	0.135674	0.106214	TLR2/IL1RL1	2	0.526316
MF	GO:0030331	nuclear estrogen receptor binding	2/137	39/18432	0.0339718	0.140842	0.110259	PPARGC1B/LEF1	2	0.512821
MF	GO:0001223	transcription coactivator binding	2/137	40/18432	0.035589	0.146025	0.114317	GATA3/EPAS1	2	0.5
MF	GO:0042169	SH2 domain binding	2/137	41/18432	0.0372354	0.149694	0.11719	KIT/JAK2	2	0.487805
MF	GO:0140662	ATP-dependent protein folding chaperone	2/137	41/18432	0.0372354	0.149694	0.11719	HSPA1A/HSPA1B	2	0.487805
MF	GO:0045296	cadherin binding	6/137	333/18432	0.0382816	0.152361	0.119278	EPHA2/FLNA/FASN/ANXA2/PTPN11/HSPA1A	6	0.18018
MF	GO:0001784	phosphotyrosine residue binding	2/137	46/18432	0.045889	0.18083	0.141565	PIK3R1/PTPN11	2	0.434783
MF	GO:0015026	coreceptor activity	2/137	48/18432	0.0495379	0.193295	0.151323	TGFBR3/ROR2	2	0.416667
