# Supplementary material for: Mendelian randomization combined with single-cell sequencing analysis revealed prognostic genes related to myeloid cell differentiation in prostate cancer and experimental verification
Source: Front Immunol. 2025 Sep 23;16:1619194. doi: 10.3389/fimmu.2025.1619194 (PMC12500568; doi:10.3389/fimmu.2025.1619194)
Supplement: Supplementary file 16 [file Table4.xlsx]

## Sheet: 00.KEGG
	ID	Description	GeneRatio	BgRatio	pvalue	p.adjust	qvalue	geneID	Count	richFactor
2	hsa04060	Cytokine-cytokine receptor interaction	18/102	298/8859	6.41596967223517e-09	6.92924724601398e-07	4.42364224769898e-07	IL1RL1/IL33/IL20/TNFSF11/IL11/THPO/MPL/TGFBR2/TNFRSF11A/INHA/BMP4/BMP2/IL31RA/IL5/IL12B/IL25/INHBA/CCL3	18	0.604026845637584
3	hsa05203	Viral carcinogenesis	15/102	205/8859	1.03751972944909e-08	7.47014205203347e-07	4.7689503353625e-07	STAT5B/PIK3R1/ACTN1/H4C4/IRF7/H4C5/SRF/H4C2/H4C11/H4C9/H4C8/H4C3/SCIN/H4C12/H4C14	15	0.731707317073171
10	hsa04010	MAPK signaling pathway	15/102	300/8859	1.51958022923831e-06	3.28229329515475e-05	2.09542115821283e-05	EFNA2/KITLG/EPHA2/KIT/FLNA/SRF/PRKCA/PPP3CA/TGFBR2/HSPA1A/HSPA1B/MYC/MEF2C/MAPK11/FOS	15	0.5
1	hsa04380	Osteoclast differentiation	14/102	143/8859	7.58141388741827e-10	1.63758539968235e-07	1.04543707289662e-07	PIK3R1/TNFSF11/PPP3CA/TGFBR2/MITF/TNFRSF11A/CAMK4/TMEM64/LILRB4/PPARG/TREM2/LILRB3/MAPK11/FOS	14	0.979020979020979
5	hsa05417	Lipid and atherosclerosis	14/102	216/8859	1.5392158146061e-07	6.64941231909835e-06	4.2449951939663e-06	PIK3R1/TLR2/IRF7/PRKCA/JAK2/PPP3CA/MMP9/HSPA1A/HSPA1B/PPARG/MAPK11/IL12B/FOS/CCL3	14	0.648148148148148
6	hsa04613	Neutrophil extracellular trap formation	13/102	193/8859	2.84656874593964e-07	9.99906096412385e-06	6.38341611257419e-06	PIK3R1/TLR2/H4C4/H4C5/PRKCA/H4C2/H4C11/H4C9/H4C8/H4C3/MAPK11/H4C12/H4C14	13	0.673575129533679
7	hsa05161	Hepatitis B	12/102	163/8859	3.24043642355865e-07	9.99906096412385e-06	6.38341611257419e-06	STAT5B/PIK3R1/TLR2/IRF7/PRKCA/TLR3/JAK2/TGFBR2/MMP9/MYC/MAPK11/FOS	12	0.736196319018405
8	hsa04630	JAK-STAT signaling pathway	12/102	168/8859	4.49711297828107e-07	1.21422050413589e-05	7.75160263361605e-06	STAT5B/PIK3R1/IL20/JAK2/IL11/THPO/MPL/PTPN11/MYC/IL31RA/IL5/IL12B	12	0.714285714285714
25	hsa04151	PI3K-Akt signaling pathway	12/102	362/8859	0.000883498179624268	0.00763342427195367	0.0048731899591907	EFNA2/KITLG/EPHA2/PIK3R1/KIT/TLR2/PRKCA/ITGB8/JAK2/ITGB6/MYB/MYC	12	0.331491712707182
12	hsa05202	Transcriptional misregulation in cancer	11/102	193/8859	1.24877513787251e-05	0.000224779524817051	0.000143499599176577	TFE3/MEIS1/TGFBR2/MITF/ID2/HOXA9/MMP9/MYC/PPARG/MEF2C/MAF	11	0.569948186528497
4	hsa05235	PD-L1 expression and PD-1 checkpoint pathway in cancer	10/102	90/8859	6.97840785164768e-08	3.76834023988975e-06	2.4057142856996e-06	PIK3R1/TLR2/JAK2/PPP3CA/PTPN11/BATF2/BATF/MAPK11/BATF3/FOS	10	1.11111111111111
11	hsa05322	Systemic lupus erythematosus	10/102	141/8859	4.63669864967822e-06	9.10479007573179e-05	5.81251218285022e-05	ACTN1/H4C4/H4C5/H4C2/H4C11/H4C9/H4C8/H4C3/H4C12/H4C14	10	0.709219858156028
16	hsa05034	Alcoholism	10/102	188/8859	5.72071903584256e-05	0.000772297069838746	0.000493035653746958	H4C4/H4C5/H4C2/H4C11/H4C9/H4C8/CAMK4/H4C3/H4C12/H4C14	10	0.531914893617021
9	hsa04658	Th1 and Th2 cell differentiation	9/102	93/8859	1.07497697256882e-06	2.57994473416516e-05	1.64704074159667e-05	STAT5B/GATA3/JAK2/PPP3CA/MAF/MAPK11/IL5/IL12B/FOS	9	0.967741935483871
14	hsa05162	Measles	9/102	139/8859	2.95842200610632e-05	0.000456442252370689	0.000291393445714231	STAT5B/PIK3R1/TLR2/EIF2AK1/IRF7/HSPA1A/HSPA1B/IL12B/FOS	9	0.647482014388489
22	hsa05167	Kaposi sarcoma-associated herpesvirus infection	9/102	196/8859	0.00041042390013168	0.00402961647402013	0.00257251344101675	PIK3R1/IRF7/TLR3/JAK2/PPP3CA/MYC/LEF1/MAPK11/FOS	9	0.459183673469388
23	hsa05205	Proteoglycans in cancer	9/102	204/8859	0.000549392340964052	0.00515951068035806	0.00329383966436114	PIK3R1/TLR2/FLNA/PRKCA/PTPN11/MMP9/MYC/MAPK11/IL12B	9	0.441176470588235
32	hsa05171	Coronavirus disease - COVID-19	9/102	238/8859	0.00163596179123636	0.0110427420908454	0.00704970377144615	PIK3R1/TLR2/PRKCA/ISG15/TLR3/RPS19/MAPK11/IL12B/FOS	9	0.378151260504202
15	hsa04620	Toll-like receptor signaling pathway	8/102	109/8859	3.41196827233274e-05	0.000491323431215915	0.000313661644684624	PIK3R1/TLR2/IRF7/TLR3/MAPK11/IL12B/FOS/CCL3	8	0.73394495412844
20	hsa04550	Signaling pathways regulating pluripotency of stem cells	8/102	144/8859	0.000242731904168438	0.00255806442770777	0.00163307231983294	PIK3R1/MEIS1/JAK2/ID2/BMP4/MYC/MAPK11/INHBA	8	0.555555555555556
49	hsa04014	Ras signaling pathway	8/102	238/8859	0.00603823205697139	0.0262194949154977	0.016738566442155	EFNA2/KITLG/EPHA2/PIK3R1/KIT/PRKCA/PLA2G3/PTPN11	8	0.336134453781513
54	hsa05132	Salmonella infection	8/102	251/8859	0.00823118195349099	0.032924727813964	0.0210191975810394	TLR2/RAB7B/FLNA/ANXA2/MYC/LEF1/MAPK11/FOS	8	0.318725099601594
13	hsa04917	Prolactin signaling pathway	7/102	71/8859	1.58565120661371e-05	0.000263462046637356	0.000168194581430281	STAT5B/PIK3R1/JAK2/TNFSF11/TNFRSF11A/MAPK11/FOS	7	0.985915492957746
17	hsa04662	B cell receptor signaling pathway	7/102	91/8859	7.9979533593594e-05	0.00101621054448331	0.000648750396331939	PIK3R1/CD81/INPP5D/PPP3CA/LILRB4/LILRB3/FOS	7	0.769230769230769
18	hsa05142	Chagas disease	7/102	103/8859	0.000174941582618678	0.00209929899142414	0.00134019574988578	PIK3R1/TLR2/TGFBR2/MAPK11/IL12B/FOS/CCL3	7	0.679611650485437
19	hsa04350	TGF-beta signaling pathway	7/102	108/8859	0.000234920275417419	0.00255806442770777	0.00163307231983294	TGFBR2/ID2/BMP4/MYC/BMP2/FBN1/INHBA	7	0.648148148148148
21	hsa04659	Th17 cell differentiation	7/102	109/8859	0.000248700708249367	0.00255806442770777	0.00163307231983294	STAT5B/GATA3/JAK2/PPP3CA/TGFBR2/MAPK11/FOS	7	0.642201834862385
39	hsa04218	Cellular senescence	7/102	157/8859	0.00217047818911901	0.0120211099705053	0.00767429535154089	PIK3R1/ZFP36L1/PPP3CA/TGFBR2/MYC/HIPK2/MAPK11	7	0.445859872611465
43	hsa05164	Influenza A	7/102	173/8859	0.00373541452414213	0.0184600481763445	0.0117849235433779	PIK3R1/IRF7/PRKCA/IL33/TLR3/JAK2/IL12B	7	0.404624277456647
60	hsa04015	Rap1 signaling pathway	7/102	212/8859	0.0110393590090942	0.039741692432739	0.0253711584244094	EFNA2/KITLG/EPHA2/PIK3R1/KIT/PRKCA/MAPK11	7	0.330188679245283
61	hsa05207	Chemical carcinogenesis - receptor activation	7/102	215/8859	0.0118632322801253	0.042007511024706	0.0268176605469615	STAT5B/PIK3R1/PRKCA/JAK2/TNFSF11/MYC/FOS	7	0.325581395348837
64	hsa05166	Human T-cell leukemia virus 1 infection	7/102	224/8859	0.0146023430583101	0.0492829078217965	0.0314622852078721	STAT5B/PIK3R1/SRF/PPP3CA/TGFBR2/MYC/FOS	7	0.3125
24	hsa05323	Rheumatoid arthritis	6/102	95/8859	0.000763598279635911	0.0068723845167232	0.00438734099264493	TLR2/TNFSF11/IL11/TNFRSF11A/FOS/CCL3	6	0.631578947368421
27	hsa04640	Hematopoietic cell lineage	6/102	100/8859	0.00100006030002863	0.00800048240022905	0.00510752044069204	KITLG/KIT/IL11/THPO/GP5/IL5	6	0.6
28	hsa04933	AGE-RAGE signaling pathway in diabetic complications	6/102	101/8859	0.00105344913120337	0.00801507506728193	0.00511683642209519	STAT5B/PIK3R1/PRKCA/JAK2/TGFBR2/MAPK11	6	0.594059405940594
31	hsa05146	Amoebiasis	6/102	103/8859	0.00116677992474329	0.00812982141111452	0.00519009066693958	PIK3R1/TLR2/RAB7B/ACTN1/PRKCA/IL12B	6	0.58252427184466
33	hsa05145	Toxoplasmosis	6/102	112/8859	0.00179671725025324	0.0117603310925667	0.00750781370919217	TLR2/JAK2/HSPA1A/HSPA1B/MAPK11/IL12B	6	0.535714285714286
35	hsa04928	Parathyroid hormone synthesis, secretion and action	6/102	115/8859	0.00205550503154181	0.0120211099705053	0.00767429535154089	GATA3/PRKCA/TNFSF11/MEF2C/BGLAP/FOS	6	0.521739130434783
37	hsa04670	Leukocyte transendothelial migration	6/102	116/8859	0.00214774287063745	0.0120211099705053	0.00767429535154089	PIK3R1/ACTN1/PRKCA/PTPN11/MMP9/MAPK11	6	0.517241379310345
38	hsa04725	Cholinergic synapse	6/102	116/8859	0.00214774287063745	0.0120211099705053	0.00767429535154089	KCNQ1/PIK3R1/PRKCA/JAK2/CAMK4/FOS	6	0.517241379310345
40	hsa04660	T cell receptor signaling pathway	6/102	122/8859	0.00276851482642105	0.0145853464026085	0.00931130788860482	PIK3R1/PPP3CA/PTPN11/MAPK11/IL5/FOS	6	0.491803278688525
41	hsa04935	Growth hormone synthesis, secretion and action	6/102	122/8859	0.00276851482642105	0.0145853464026085	0.00931130788860482	STAT5B/PIK3R1/PRKCA/JAK2/MAPK11/FOS	6	0.491803278688525
44	hsa04926	Relaxin signaling pathway	6/102	130/8859	0.00379465377420771	0.0184600481763445	0.0117849235433779	PIK3R1/PRKCA/TGFBR2/MMP9/MAPK11/FOS	6	0.461538461538462
48	hsa05418	Fluid shear stress and atherosclerosis	6/102	141/8859	0.00563593601686653	0.0253617120758994	0.0161909565396824	PIK3R1/MMP9/BMP4/MEF2C/MAPK11/FOS	6	0.425531914893617
51	hsa05224	Breast cancer	6/102	148/8859	0.00710529683477684	0.0296478739894034	0.0189272489893365	PIK3R1/KIT/TNFSF11/MYC/LEF1/FOS	6	0.405405405405405
58	hsa04390	Hippo signaling pathway	6/102	157/8859	0.00937985960886663	0.0349318909571585	0.0223005736617337	TGFBR2/ID2/BMP4/MYC/BMP2/LEF1	6	0.382165605095541
59	hsa05160	Hepatitis C	6/102	159/8859	0.00994873308850574	0.0364224804596142	0.0232521683246075	PIK3R1/EIF2AK1/IRF7/CD81/TLR3/MYC	6	0.377358490566038
65	hsa04310	Wnt signaling pathway	6/102	174/8859	0.0150236385811957	0.0499247066698196	0.0318720105933059	PRKCA/ROR2/PPP3CA/MYC/LEF1/CCN4	6	0.344827586206897
67	hsa04360	Axon guidance	6/102	184/8859	0.0192698141331021	0.0621235798917919	0.0396597902817969	EFNA2/EPHA2/PIK3R1/PRKCA/PPP3CA/PTPN11	6	0.326086956521739
72	hsa04510	Focal adhesion	6/102	203/8859	0.0294660893899143	0.0883455261466189	0.0563999216628025	PIK3R1/FLNA/ACTN1/PRKCA/ITGB8/ITGB6	6	0.295566502463054
73	hsa05169	Epstein-Barr virus infection	6/102	204/8859	0.0300848554386075	0.0883455261466189	0.0563999216628025	PIK3R1/TLR2/IRF7/ISG15/MYC/MAPK11	6	0.294117647058824
79	hsa05170	Human immunodeficiency virus 1 infection	6/102	213/8859	0.0360411746926207	0.0985429586532415	0.0629099784774593	PIK3R1/TLR2/PRKCA/PPP3CA/MAPK11/FOS	6	0.28169014084507
81	hsa05163	Human cytomegalovirus infection	6/102	226/8859	0.0459113505764214	0.121615706165629	0.0776396564702603	PIK3R1/PRKCA/PPP3CA/MYC/MAPK11/CCL3	6	0.265486725663717
26	hsa05321	Inflammatory bowel disease	5/102	66/8859	0.000939453637842956	0.00780469176054148	0.00498252739098896	GATA3/TLR2/MAF/IL5/IL12B	5	0.757575757575758
29	hsa05221	Acute myeloid leukemia	5/102	68/8859	0.00107609804144063	0.00801507506728193	0.00511683642209519	STAT5B/PIK3R1/KIT/MYC/LEF1	5	0.735294117647059
30	hsa04664	Fc epsilon RI signaling pathway	5/102	69/8859	0.00114970044491807	0.00812982141111452	0.00519009066693958	PIK3R1/PRKCA/INPP5D/MAPK11/IL5	5	0.72463768115942
34	hsa05220	Chronic myeloid leukemia	5/102	77/8859	0.00187998641306232	0.0119434430947489	0.00762471269694007	STAT5B/PIK3R1/TGFBR2/PTPN11/MYC	5	0.649350649350649
36	hsa05140	Leishmaniasis	5/102	79/8859	0.00210603337567314	0.0120211099705053	0.00767429535154089	TLR2/JAK2/MAPK11/IL12B/FOS	5	0.632911392405063
42	hsa05210	Colorectal cancer	5/102	87/8859	0.00321203369429919	0.0165190304278244	0.0105457747857943	PIK3R1/TGFBR2/MYC/LEF1/FOS	5	0.574712643678161
46	hsa04657	IL-17 signaling pathway	5/102	95/8859	0.0046861258451958	0.0220044170122237	0.014047654135484	MMP9/MAPK11/IL5/IL25/FOS	5	0.526315789473684
50	hsa04916	Melanogenesis	5/102	101/8859	0.00606932752673557	0.0262194949154977	0.016738566442155	KITLG/KIT/PRKCA/MITF/LEF1	5	0.495049504950495
52	hsa04625	C-type lectin receptor signaling pathway	5/102	105/8859	0.00713745114559711	0.0296478739894034	0.0189272489893365	PIK3R1/PPP3CA/PTPN11/MAPK11/IL12B	5	0.476190476190476
63	hsa04919	Thyroid hormone signaling pathway	5/102	122/8859	0.0131547051771483	0.0451018463216514	0.0287930890260055	PIK3R1/PRKCA/THRA/BMP4/MYC	5	0.40983606557377
68	hsa04915	Estrogen signaling pathway	5/102	139/8859	0.0219209508749341	0.0696312557203789	0.0444527022386434	PIK3R1/MMP9/HSPA1A/HSPA1B/FOS	5	0.359712230215827
71	hsa04072	Phospholipase D signaling pathway	5/102	149/8859	0.0285233295166912	0.0867751996564127	0.0553974227826027	KITLG/PIK3R1/KIT/PRKCA/PTPN11	5	0.335570469798658
75	hsa04921	Oxytocin signaling pathway	5/102	155/8859	0.0330319451068335	0.0951320019076805	0.0607324183718623	PRKCA/PPP3CA/CAMK4/MEF2C/FOS	5	0.32258064516129
77	hsa04148	Efferocytosis	5/102	157/8859	0.0346283416347815	0.0971392440664001	0.0620138448961911	RAB7B/JAK2/PTPN11/PPARG/MAPK11	5	0.318471337579618
82	hsa05225	Hepatocellular carcinoma	5/102	170/8859	0.0461689254888036	0.121615706165629	0.0776396564702603	PIK3R1/PRKCA/TGFBR2/MYC/LEF1	5	0.294117647058824
45	hsa05134	Legionellosis	4/102	56/8859	0.00384584337007178	0.0184600481763445	0.0117849235433779	TLR2/HSPA1A/HSPA1B/IL12B	4	0.714285714285714
47	hsa04370	VEGF signaling pathway	4/102	60/8859	0.00493036323654941	0.0226586906190356	0.0144653434263824	PIK3R1/PRKCA/PPP3CA/MAPK11	4	0.666666666666667
53	hsa05031	Amphetamine addiction	4/102	69/8859	0.00808030842712076	0.032924727813964	0.0210191975810394	PRKCA/PPP3CA/CAMK4/FOS	4	0.579710144927536
55	hsa05211	Renal cell carcinoma	4/102	70/8859	0.00849566226985737	0.0333647827325308	0.0213001293272979	TFE3/PIK3R1/PTPN11/EPAS1	4	0.571428571428571
57	hsa04622	RIG-I-like receptor signaling pathway	4/102	72/8859	0.00936782349487039	0.0349318909571585	0.0223005736617337	IRF7/ISG15/MAPK11/IL12B	4	0.555555555555556
62	hsa05133	Pertussis	4/102	78/8859	0.0123280860878815	0.0429494612093935	0.0274190030137941	IRF8/MAPK11/IL12B/FOS	4	0.512820512820513
66	hsa04012	ErbB signaling pathway	4/102	86/8859	0.0171224193416074	0.0560370087543516	0.0357741137759262	STAT5B/PIK3R1/PRKCA/MYC	4	0.465116279069767
69	hsa01522	Endocrine resistance	4/102	99/8859	0.0271266924636146	0.0837052224591537	0.0534375445523837	PIK3R1/MMP9/MAPK11/FOS	4	0.404040404040404
70	hsa04666	Fc gamma R-mediated phagocytosis	4/102	99/8859	0.0271266924636146	0.0837052224591537	0.0534375445523837	PIK3R1/PRKCA/INPP5D/SCIN	4	0.404040404040404
83	hsa04668	TNF signaling pathway	4/102	119/8859	0.04819075982998	0.12407947618846	0.0792125310949722	PIK3R1/MMP9/MAPK11/FOS	4	0.336134453781513
85	hsa04722	Neurotrophin signaling pathway	4/102	120/8859	0.0494279298491747	0.125605092322609	0.080186486814141	PIK3R1/PTPN11/CAMK4/MAPK11	4	0.333333333333333
56	hsa05216	Thyroid cancer	3/102	37/8859	0.00866996438753142	0.0334412912090498	0.0213489724580191	MYC/PPARG/LEF1	3	0.810810810810811
74	hsa05213	Endometrial cancer	3/102	59/8859	0.0302665228465268	0.0883455261466189	0.0563999216628025	PIK3R1/MYC/LEF1	3	0.508474576271186
76	hsa04213	Longevity regulating pathway - multiple species	3/102	62/8859	0.0343582591638572	0.0971392440664001	0.0620138448961911	PIK3R1/HSPA1A/HSPA1B	3	0.483870967741935
78	hsa05217	Basal cell carcinoma	3/102	63/8859	0.0357828325418733	0.0985429586532415	0.0629099784774593	BMP4/BMP2/LEF1	3	0.476190476190476
80	hsa04720	Long-term potentiation	3/102	67/8859	0.0417813125623706	0.112809543918401	0.072017788758823	PRKCA/PPP3CA/CAMK4	3	0.447761194029851
84	hsa05230	Central carbon metabolism in cancer	3/102	71/8859	0.0482531296288456	0.12407947618846	0.0792125310949722	PIK3R1/KIT/MYC	3	0.422535211267606
