# Supplementary material for: Mendelian randomization combined with single-cell sequencing analysis revealed prognostic genes related to myeloid cell differentiation in prostate cancer and experimental verification
Source: Front Immunol. 2025 Sep 23;16:1619194. doi: 10.3389/fimmu.2025.1619194 (PMC12500568; doi:10.3389/fimmu.2025.1619194)
Supplement: Supplementary file 17 [file Table5.xlsx]

## Sheet: 04.het_select
	id.exposure	id.outcome	outcome	exposure	method	Q	Q_df	Q_pval	SYMBOL	ENSEMBL
1	eqtl-a-ENSG00000004939	ebi-a-GCST90018905	Prostate cancer || id:ebi-a-GCST90018905	|| id:eqtl-a-ENSG00000004939	Inverse variance weighted	92.2809805014207	55	0.00122207778747636	SLC4A1	ENSG00000004939
6	eqtl-a-ENSG00000072110	ebi-a-GCST90018905	Prostate cancer || id:ebi-a-GCST90018905	|| id:eqtl-a-ENSG00000072110	Inverse variance weighted	47.8687126869913	42	0.24675579695943	ACTN1	ENSG00000072110
11	eqtl-a-ENSG00000096968	ebi-a-GCST90018905	Prostate cancer || id:ebi-a-GCST90018905	|| id:eqtl-a-ENSG00000096968	Inverse variance weighted	37.9384834876852	48	0.850730484052526	JAK2	ENSG00000096968
14	eqtl-a-ENSG00000107485	ebi-a-GCST90018905	Prostate cancer || id:ebi-a-GCST90018905	|| id:eqtl-a-ENSG00000107485	Inverse variance weighted	0.469292323689947	3	0.925584064921289	GATA3	ENSG00000107485
15	eqtl-a-ENSG00000108465	ebi-a-GCST90018905	Prostate cancer || id:ebi-a-GCST90018905	|| id:eqtl-a-ENSG00000108465	Inverse variance weighted	76.0457781745696	106	0.98758460655081	CDK5RAP3	ENSG00000108465
17	eqtl-a-ENSG00000111843	ebi-a-GCST90018905	Prostate cancer || id:ebi-a-GCST90018905	|| id:eqtl-a-ENSG00000111843	Inverse variance weighted	24.1454611488866	44	0.993521340860571	TMEM14C	ENSG00000111843
18	eqtl-a-ENSG00000111859	ebi-a-GCST90018905	Prostate cancer || id:ebi-a-GCST90018905	|| id:eqtl-a-ENSG00000111859	Inverse variance weighted	45.7324118974687	34	0.0861835422669838	NEDD9	ENSG00000111859
20	eqtl-a-ENSG00000113083	ebi-a-GCST90018905	Prostate cancer || id:ebi-a-GCST90018905	|| id:eqtl-a-ENSG00000113083	Inverse variance weighted	0.599240960413441	3	0.896606116125413	LOX	ENSG00000113083
21	eqtl-a-ENSG00000113580	ebi-a-GCST90018905	Prostate cancer || id:ebi-a-GCST90018905	|| id:eqtl-a-ENSG00000113580	Inverse variance weighted	9.14382459055709	14	0.821728227250341	NR3C1	ENSG00000113580
22	eqtl-a-ENSG00000115602	ebi-a-GCST90018905	Prostate cancer || id:ebi-a-GCST90018905	|| id:eqtl-a-ENSG00000115602	Inverse variance weighted	23.0375	53	0.999891821012898	IL1RL1	ENSG00000115602
27	eqtl-a-ENSG00000123685	ebi-a-GCST90018905	Prostate cancer || id:ebi-a-GCST90018905	|| id:eqtl-a-ENSG00000123685	Inverse variance weighted	82.0225196286664	76	0.298086101052511	BATF3	ENSG00000123685
29	eqtl-a-ENSG00000125845	ebi-a-GCST90018905	Prostate cancer || id:ebi-a-GCST90018905	|| id:eqtl-a-ENSG00000125845	Inverse variance weighted	1.10211577189472	6	0.981443421173658	BMP2	ENSG00000125845
33	eqtl-a-ENSG00000137462	ebi-a-GCST90018905	Prostate cancer || id:ebi-a-GCST90018905	|| id:eqtl-a-ENSG00000137462	Inverse variance weighted	7.10860127644179	12	0.850354006934121	TLR2	ENSG00000137462
34	eqtl-a-ENSG00000138814	ebi-a-GCST90018905	Prostate cancer || id:ebi-a-GCST90018905	|| id:eqtl-a-ENSG00000138814	Inverse variance weighted	47.0042345607554	71	0.987510785499767	PPP3CA	ENSG00000138814
35	eqtl-a-ENSG00000141655	ebi-a-GCST90018905	Prostate cancer || id:ebi-a-GCST90018905	|| id:eqtl-a-ENSG00000141655	Inverse variance weighted	25.9789242587348	36	0.891043326369658	TNFRSF11A	ENSG00000141655
38	eqtl-a-ENSG00000155090	ebi-a-GCST90018905	Prostate cancer || id:ebi-a-GCST90018905	|| id:eqtl-a-ENSG00000155090	Inverse variance weighted	0.309879409723026	7	0.999888376842192	KLF10	ENSG00000155090
40	eqtl-a-ENSG00000156535	ebi-a-GCST90018905	Prostate cancer || id:ebi-a-GCST90018905	|| id:eqtl-a-ENSG00000156535	Inverse variance weighted	22.0563537167393	40	0.990471503428179	CD109	ENSG00000156535
41	eqtl-a-ENSG00000157404	ebi-a-GCST90018905	Prostate cancer || id:ebi-a-GCST90018905	|| id:eqtl-a-ENSG00000157404	Inverse variance weighted	1.51653806817969	7	0.981731583253799	KIT	ENSG00000157404
43	eqtl-a-ENSG00000161800	ebi-a-GCST90018905	Prostate cancer || id:ebi-a-GCST90018905	|| id:eqtl-a-ENSG00000161800	Inverse variance weighted	6.77667233358412	18	0.991878309423684	RACGAP1	ENSG00000161800
45	eqtl-a-ENSG00000162769	ebi-a-GCST90018905	Prostate cancer || id:ebi-a-GCST90018905	|| id:eqtl-a-ENSG00000162769	Inverse variance weighted	71.6104315314119	68	0.358962091850898	FLVCR1	ENSG00000162769
47	eqtl-a-ENSG00000163565	ebi-a-GCST90018905	Prostate cancer || id:ebi-a-GCST90018905	|| id:eqtl-a-ENSG00000163565	Inverse variance weighted	32.743879132363	40	0.785368463180212	IFI16	ENSG00000163565
48	eqtl-a-ENSG00000164038	ebi-a-GCST90018905	Prostate cancer || id:ebi-a-GCST90018905	|| id:eqtl-a-ENSG00000164038	Inverse variance weighted	39.8591554927687	51	0.870377641002803	SLC9B2	ENSG00000164038
49	eqtl-a-ENSG00000164342	ebi-a-GCST90018905	Prostate cancer || id:ebi-a-GCST90018905	|| id:eqtl-a-ENSG00000164342	Inverse variance weighted	8.52363663060856	22	0.995475872930783	TLR3	ENSG00000164342
51	eqtl-a-ENSG00000166147	ebi-a-GCST90018905	Prostate cancer || id:ebi-a-GCST90018905	|| id:eqtl-a-ENSG00000166147	Inverse variance weighted	3.45245472667693	27	0.999999986125456	FBN1	ENSG00000166147
53	eqtl-a-ENSG00000169710	ebi-a-GCST90018905	Prostate cancer || id:ebi-a-GCST90018905	|| id:eqtl-a-ENSG00000169710	Inverse variance weighted	18.7213936842691	35	0.988910391496061	FASN	ENSG00000169710
54	eqtl-a-ENSG00000170271	ebi-a-GCST90018905	Prostate cancer || id:ebi-a-GCST90018905	|| id:eqtl-a-ENSG00000170271	Inverse variance weighted	135.079274096139	125	0.25366447655687	FAXDC2	ENSG00000170271
57	eqtl-a-ENSG00000173757	ebi-a-GCST90018905	Prostate cancer || id:ebi-a-GCST90018905	|| id:eqtl-a-ENSG00000173757	Inverse variance weighted	26.3088361341838	25	0.391267601867656	STAT5B	ENSG00000173757
58	eqtl-a-ENSG00000178467	ebi-a-GCST90018905	Prostate cancer || id:ebi-a-GCST90018905	|| id:eqtl-a-ENSG00000178467	Inverse variance weighted	58.9035843167697	131	0.999999992738457	P4HTM	ENSG00000178467
60	eqtl-a-ENSG00000178732	ebi-a-GCST90018905	Prostate cancer || id:ebi-a-GCST90018905	|| id:eqtl-a-ENSG00000178732	Inverse variance weighted	17.6872146952808	11	0.0891278880353823	GP5	ENSG00000178732
61	eqtl-a-ENSG00000179295	ebi-a-GCST90018905	Prostate cancer || id:ebi-a-GCST90018905	|| id:eqtl-a-ENSG00000179295	Inverse variance weighted	65.4654694682329	82	0.909354589107284	PTPN11	ENSG00000179295
62	eqtl-a-ENSG00000180354	ebi-a-GCST90018905	Prostate cancer || id:ebi-a-GCST90018905	|| id:eqtl-a-ENSG00000180354	Inverse variance weighted	91.496696773747	73	0.0705213196077578	MTURN	ENSG00000180354
68	eqtl-a-ENSG00000187098	ebi-a-GCST90018905	Prostate cancer || id:ebi-a-GCST90018905	|| id:eqtl-a-ENSG00000187098	Inverse variance weighted	1.98770648485674	11	0.998538620220175	MITF	ENSG00000187098
69	eqtl-a-ENSG00000187608	ebi-a-GCST90018905	Prostate cancer || id:ebi-a-GCST90018905	|| id:eqtl-a-ENSG00000187608	Inverse variance weighted	24.9407611232259	20	0.203706838186889	ISG15	ENSG00000187608
70	eqtl-a-ENSG00000196924	ebi-a-GCST90018905	Prostate cancer || id:ebi-a-GCST90018905	|| id:eqtl-a-ENSG00000196924	Inverse variance weighted	2.24336736055617	9	0.987008681767428	FLNA	ENSG00000196924
71	eqtl-a-ENSG00000204389	ebi-a-GCST90018905	Prostate cancer || id:ebi-a-GCST90018905	|| id:eqtl-a-ENSG00000204389	Inverse variance weighted	13.6377772854402	9	0.135806156191617	HSPA1A	ENSG00000204389
