# Supplementary material for: Mendelian randomization combined with single-cell sequencing analysis revealed prognostic genes related to myeloid cell differentiation in prostate cancer and experimental verification
Source: Front Immunol. 2025 Sep 23;16:1619194. doi: 10.3389/fimmu.2025.1619194 (PMC12500568; doi:10.3389/fimmu.2025.1619194)
Supplement: Supplementary file 18 [file Table6.xlsx]

## Sheet: 04.pel_select
	id.exposure	id.outcome	outcome	exposure	egger_intercept	se	pval	SYMBOL	ENSEMBL
1	eqtl-a-ENSG00000004939	ebi-a-GCST90018905	Prostate cancer || id:ebi-a-GCST90018905	|| id:eqtl-a-ENSG00000004939	0.0157132598055943	0.00642172296560838	0.0176944621973583	SLC4A1	ENSG00000004939
5	eqtl-a-ENSG00000064393	ebi-a-GCST90018905	Prostate cancer || id:ebi-a-GCST90018905	|| id:eqtl-a-ENSG00000064393	0.00225050296309734	0.00949732726361011	0.814879074756321	HIPK2	ENSG00000064393
7	eqtl-a-ENSG00000071127	ebi-a-GCST90018905	Prostate cancer || id:ebi-a-GCST90018905	|| id:eqtl-a-ENSG00000071127	0.00269926143385345	0.00437856708010718	0.539401799426641	WDR1	ENSG00000071127
8	eqtl-a-ENSG00000072110	ebi-a-GCST90018905	Prostate cancer || id:ebi-a-GCST90018905	|| id:eqtl-a-ENSG00000072110	-0.000555434	0.00912289849882626	0.951747819615068	ACTN1	ENSG00000072110
14	eqtl-a-ENSG00000096968	ebi-a-GCST90018905	Prostate cancer || id:ebi-a-GCST90018905	|| id:eqtl-a-ENSG00000096968	0.019461612844063	0.00420461319226075	2.91673295406431e-05	JAK2	ENSG00000096968
19	eqtl-a-ENSG00000107485	ebi-a-GCST90018905	Prostate cancer || id:ebi-a-GCST90018905	|| id:eqtl-a-ENSG00000107485	0.0371610115649191	0.0689173027571845	0.643737193460391	GATA3	ENSG00000107485
21	eqtl-a-ENSG00000108465	ebi-a-GCST90018905	Prostate cancer || id:ebi-a-GCST90018905	|| id:eqtl-a-ENSG00000108465	-0.00937069	0.00432257353662424	0.0324289049335744	CDK5RAP3	ENSG00000108465
23	eqtl-a-ENSG00000111843	ebi-a-GCST90018905	Prostate cancer || id:ebi-a-GCST90018905	|| id:eqtl-a-ENSG00000111843	-0.010601	0.0047870687193011	0.0321434078236641	TMEM14C	ENSG00000111843
24	eqtl-a-ENSG00000111859	ebi-a-GCST90018905	Prostate cancer || id:ebi-a-GCST90018905	|| id:eqtl-a-ENSG00000111859	-0.0256018	0.00574126466920514	8.98672988739987e-05	NEDD9	ENSG00000111859
26	eqtl-a-ENSG00000113083	ebi-a-GCST90018905	Prostate cancer || id:ebi-a-GCST90018905	|| id:eqtl-a-ENSG00000113083	0.016621994239945	0.0443543697301383	0.743849563471788	LOX	ENSG00000113083
27	eqtl-a-ENSG00000113580	ebi-a-GCST90018905	Prostate cancer || id:ebi-a-GCST90018905	|| id:eqtl-a-ENSG00000113580	-0.018385	0.0293999188753653	0.542568396064984	NR3C1	ENSG00000113580
28	eqtl-a-ENSG00000115602	ebi-a-GCST90018905	Prostate cancer || id:ebi-a-GCST90018905	|| id:eqtl-a-ENSG00000115602	-0.0117002	0.00604964950212828	0.0585604058977828	IL1RL1	ENSG00000115602
31	eqtl-a-ENSG00000117400	ebi-a-GCST90018905	Prostate cancer || id:ebi-a-GCST90018905	|| id:eqtl-a-ENSG00000117400	0.000896686025214315	0.00692114685477567	0.897727528602655	MPL	ENSG00000117400
34	eqtl-a-ENSG00000123685	ebi-a-GCST90018905	Prostate cancer || id:ebi-a-GCST90018905	|| id:eqtl-a-ENSG00000123685	-0.000989292	0.00318724426906133	0.75712448413842	BATF3	ENSG00000123685
36	eqtl-a-ENSG00000125845	ebi-a-GCST90018905	Prostate cancer || id:ebi-a-GCST90018905	|| id:eqtl-a-ENSG00000125845	-0.00493565	0.00917430363078735	0.613660332186496	BMP2	ENSG00000125845
38	eqtl-a-ENSG00000128606	ebi-a-GCST90018905	Prostate cancer || id:ebi-a-GCST90018905	|| id:eqtl-a-ENSG00000128606	0.0313251183380636	0.00943317233019944	0.00236771608824514	LRRC17	ENSG00000128606
40	eqtl-a-ENSG00000132170	ebi-a-GCST90018905	Prostate cancer || id:ebi-a-GCST90018905	|| id:eqtl-a-ENSG00000132170	0.0116941793472575	0.00373918277840187	0.00259503823497079	PPARG	ENSG00000132170
41	eqtl-a-ENSG00000134198	ebi-a-GCST90018905	Prostate cancer || id:ebi-a-GCST90018905	|| id:eqtl-a-ENSG00000134198	0.00725915298967865	0.00451922625906149	0.111715021782327	TSPAN2	ENSG00000134198
43	eqtl-a-ENSG00000137462	ebi-a-GCST90018905	Prostate cancer || id:ebi-a-GCST90018905	|| id:eqtl-a-ENSG00000137462	0.00603178112504905	0.0109607279740975	0.593106737545766	TLR2	ENSG00000137462
45	eqtl-a-ENSG00000138814	ebi-a-GCST90018905	Prostate cancer || id:ebi-a-GCST90018905	|| id:eqtl-a-ENSG00000138814	0.000913054127066984	0.00472094867587204	0.847202056512174	PPP3CA	ENSG00000138814
47	eqtl-a-ENSG00000141655	ebi-a-GCST90018905	Prostate cancer || id:ebi-a-GCST90018905	|| id:eqtl-a-ENSG00000141655	0.0223754710494182	0.00807298018608236	0.00887306929974522	TNFRSF11A	ENSG00000141655
52	eqtl-a-ENSG00000155090	ebi-a-GCST90018905	Prostate cancer || id:ebi-a-GCST90018905	|| id:eqtl-a-ENSG00000155090	-0.00102905	0.0170106498062586	0.953726690679296	KLF10	ENSG00000155090
54	eqtl-a-ENSG00000156535	ebi-a-GCST90018905	Prostate cancer || id:ebi-a-GCST90018905	|| id:eqtl-a-ENSG00000156535	-0.00157732	0.00675444595776369	0.816576497104542	CD109	ENSG00000156535
55	eqtl-a-ENSG00000157404	ebi-a-GCST90018905	Prostate cancer || id:ebi-a-GCST90018905	|| id:eqtl-a-ENSG00000157404	0.0168856876322474	0.0142750481825666	0.281598937138555	KIT	ENSG00000157404
56	eqtl-a-ENSG00000158406	ebi-a-GCST90018905	Prostate cancer || id:ebi-a-GCST90018905	|| id:eqtl-a-ENSG00000158406	-0.0103053	0.00573631082306996	0.0738657410057107	H4C8	ENSG00000158406
58	eqtl-a-ENSG00000161800	ebi-a-GCST90018905	Prostate cancer || id:ebi-a-GCST90018905	|| id:eqtl-a-ENSG00000161800	-0.0121571	0.0153768223446419	0.440060257622857	RACGAP1	ENSG00000161800
60	eqtl-a-ENSG00000162769	ebi-a-GCST90018905	Prostate cancer || id:ebi-a-GCST90018905	|| id:eqtl-a-ENSG00000162769	0.00773575525540129	0.00352648647733066	0.0317368590985893	FLVCR1	ENSG00000162769
62	eqtl-a-ENSG00000163565	ebi-a-GCST90018905	Prostate cancer || id:ebi-a-GCST90018905	|| id:eqtl-a-ENSG00000163565	-0.00275005	0.00400164810643857	0.49600479582777	IFI16	ENSG00000163565
63	eqtl-a-ENSG00000164038	ebi-a-GCST90018905	Prostate cancer || id:ebi-a-GCST90018905	|| id:eqtl-a-ENSG00000164038	-0.0187072	0.00655430572153857	0.0062634554279723	SLC9B2	ENSG00000164038
64	eqtl-a-ENSG00000164342	ebi-a-GCST90018905	Prostate cancer || id:ebi-a-GCST90018905	|| id:eqtl-a-ENSG00000164342	-0.00448585	0.0111896682046682	0.692549032722451	TLR3	ENSG00000164342
66	eqtl-a-ENSG00000166147	ebi-a-GCST90018905	Prostate cancer || id:ebi-a-GCST90018905	|| id:eqtl-a-ENSG00000166147	0.00490516784731129	0.0162729583786092	0.765483855248275	FBN1	ENSG00000166147
67	eqtl-a-ENSG00000168062	ebi-a-GCST90018905	Prostate cancer || id:ebi-a-GCST90018905	|| id:eqtl-a-ENSG00000168062	0.0225860166244894	0.0413717026292034	0.589953573075385	BATF2	ENSG00000168062
69	eqtl-a-ENSG00000169071	ebi-a-GCST90018905	Prostate cancer || id:ebi-a-GCST90018905	|| id:eqtl-a-ENSG00000169071	-0.00274435	0.0133249573098592	0.838264597875588	ROR2	ENSG00000169071
70	eqtl-a-ENSG00000169710	ebi-a-GCST90018905	Prostate cancer || id:ebi-a-GCST90018905	|| id:eqtl-a-ENSG00000169710	-0.00290358	0.00612942619406041	0.638733415526539	FASN	ENSG00000169710
71	eqtl-a-ENSG00000170271	ebi-a-GCST90018905	Prostate cancer || id:ebi-a-GCST90018905	|| id:eqtl-a-ENSG00000170271	0.00345752485938168	0.00244746039294975	0.160249268817022	FAXDC2	ENSG00000170271
75	eqtl-a-ENSG00000173757	ebi-a-GCST90018905	Prostate cancer || id:ebi-a-GCST90018905	|| id:eqtl-a-ENSG00000173757	-0.0225727	0.0122690762441079	0.0781991050951909	STAT5B	ENSG00000173757
77	eqtl-a-ENSG00000178467	ebi-a-GCST90018905	Prostate cancer || id:ebi-a-GCST90018905	|| id:eqtl-a-ENSG00000178467	-0.00400795	0.00416399829640123	0.337573102594482	P4HTM	ENSG00000178467
79	eqtl-a-ENSG00000178732	ebi-a-GCST90018905	Prostate cancer || id:ebi-a-GCST90018905	|| id:eqtl-a-ENSG00000178732	-0.00889827	0.0129270257324472	0.506888584853543	GP5	ENSG00000178732
80	eqtl-a-ENSG00000179295	ebi-a-GCST90018905	Prostate cancer || id:ebi-a-GCST90018905	|| id:eqtl-a-ENSG00000179295	0.0349146644090833	0.00675447041743467	1.66001826450167e-06	PTPN11	ENSG00000179295
81	eqtl-a-ENSG00000180354	ebi-a-GCST90018905	Prostate cancer || id:ebi-a-GCST90018905	|| id:eqtl-a-ENSG00000180354	-0.00121703	0.00417851546449269	0.771690638471411	MTURN	ENSG00000180354
89	eqtl-a-ENSG00000187098	ebi-a-GCST90018905	Prostate cancer || id:ebi-a-GCST90018905	|| id:eqtl-a-ENSG00000187098	0.0163343602114819	0.0247240729866885	0.523753473785298	MITF	ENSG00000187098
90	eqtl-a-ENSG00000187608	ebi-a-GCST90018905	Prostate cancer || id:ebi-a-GCST90018905	|| id:eqtl-a-ENSG00000187608	-0.000173015	0.0066401086339981	0.979484353057571	ISG15	ENSG00000187608
91	eqtl-a-ENSG00000196924	ebi-a-GCST90018905	Prostate cancer || id:ebi-a-GCST90018905	|| id:eqtl-a-ENSG00000196924	0.0330144684651644	0.0954019717369537	0.738225139150174	FLNA	ENSG00000196924
92	eqtl-a-ENSG00000204388	ebi-a-GCST90018905	Prostate cancer || id:ebi-a-GCST90018905	|| id:eqtl-a-ENSG00000204388	0.0234335336978064	0.00463567039059691	1.0385662489276e-06	HSPA1B	ENSG00000204388
93	eqtl-a-ENSG00000204389	ebi-a-GCST90018905	Prostate cancer || id:ebi-a-GCST90018905	|| id:eqtl-a-ENSG00000204389	0.116520033860004	0.0342177121920474	0.0092880360441234	HSPA1A	ENSG00000204389
94	eqtl-a-ENSG00000204577	ebi-a-GCST90018905	Prostate cancer || id:ebi-a-GCST90018905	|| id:eqtl-a-ENSG00000204577	0.00962023623769692	0.01707382238388	0.584431830604654	LILRB3	ENSG00000204577
