# Supplementary material for: Mendelian randomization combined with single-cell sequencing analysis revealed prognostic genes related to myeloid cell differentiation in prostate cancer and experimental verification
Source: Front Immunol. 2025 Sep 23;16:1619194. doi: 10.3389/fimmu.2025.1619194 (PMC12500568; doi:10.3389/fimmu.2025.1619194)
Supplement: Supplementary file 19 [file Table7.xlsx]

## Sheet: 04.steiger_select
	id.exposure	id.outcome	exposure	outcome	snp_r2.exposure	snp_r2.outcome	correct_causal_direction	steiger_pval	SYMBOL	ENSEMBL
1	eqtl-a-ENSG00000004939	ebi-a-GCST90018905	|| id:eqtl-a-ENSG00000004939	Prostate cancer || id:ebi-a-GCST90018905	0.144423651385486	0.000559650491750256	TRUE	0	SLC4A1	ENSG00000004939
7	eqtl-a-ENSG00000072110	ebi-a-GCST90018905	|| id:eqtl-a-ENSG00000072110	Prostate cancer || id:ebi-a-GCST90018905	0.0940835506274502	0.000259812610534266	TRUE	0	ACTN1	ENSG00000072110
12	eqtl-a-ENSG00000096968	ebi-a-GCST90018905	|| id:eqtl-a-ENSG00000096968	Prostate cancer || id:ebi-a-GCST90018905	0.463047847289794	0.000200006959734476	TRUE	0	JAK2	ENSG00000096968
15	eqtl-a-ENSG00000107485	ebi-a-GCST90018905	|| id:eqtl-a-ENSG00000107485	Prostate cancer || id:ebi-a-GCST90018905	0.00426908407533458	3.68318609100445e-05	TRUE	1.13023035047553e-22	GATA3	ENSG00000107485
16	eqtl-a-ENSG00000108465	ebi-a-GCST90018905	|| id:eqtl-a-ENSG00000108465	Prostate cancer || id:ebi-a-GCST90018905	0.679479810334443	0.000510651982465533	TRUE	0	CDK5RAP3	ENSG00000108465
18	eqtl-a-ENSG00000111843	ebi-a-GCST90018905	|| id:eqtl-a-ENSG00000111843	Prostate cancer || id:ebi-a-GCST90018905	0.314872660959967	0.000173308187205028	TRUE	0	TMEM14C	ENSG00000111843
19	eqtl-a-ENSG00000111859	ebi-a-GCST90018905	|| id:eqtl-a-ENSG00000111859	Prostate cancer || id:ebi-a-GCST90018905	0.114049327366271	0.000266230164299336	TRUE	0	NEDD9	ENSG00000111859
21	eqtl-a-ENSG00000113083	ebi-a-GCST90018905	|| id:eqtl-a-ENSG00000113083	Prostate cancer || id:ebi-a-GCST90018905	0.00406950504257231	3.29535820942263e-05	TRUE	2.09730463032192e-21	LOX	ENSG00000113083
22	eqtl-a-ENSG00000113580	ebi-a-GCST90018905	|| id:eqtl-a-ENSG00000113580	Prostate cancer || id:ebi-a-GCST90018905	0.0218387667865004	7.71172281871995e-05	TRUE	1.50215000336642e-118	NR3C1	ENSG00000113580
23	eqtl-a-ENSG00000115602	ebi-a-GCST90018905	|| id:eqtl-a-ENSG00000115602	Prostate cancer || id:ebi-a-GCST90018905	0.408129545149621	0.000443981099335922	TRUE	0	IL1RL1	ENSG00000115602
28	eqtl-a-ENSG00000123685	ebi-a-GCST90018905	|| id:eqtl-a-ENSG00000123685	Prostate cancer || id:ebi-a-GCST90018905	0.484058526683154	0.000613564673574247	TRUE	0	BATF3	ENSG00000123685
30	eqtl-a-ENSG00000125845	ebi-a-GCST90018905	|| id:eqtl-a-ENSG00000125845	Prostate cancer || id:ebi-a-GCST90018905	0.0714328288770406	2.61875773581565e-05	TRUE	0	BMP2	ENSG00000125845
34	eqtl-a-ENSG00000137462	ebi-a-GCST90018905	|| id:eqtl-a-ENSG00000137462	Prostate cancer || id:ebi-a-GCST90018905	0.0590419909342913	6.83514796608826e-05	TRUE	9.85243766755325e-168	TLR2	ENSG00000137462
35	eqtl-a-ENSG00000138814	ebi-a-GCST90018905	|| id:eqtl-a-ENSG00000138814	Prostate cancer || id:ebi-a-GCST90018905	0.297482440137398	0.000714680733482668	TRUE	0	PPP3CA	ENSG00000138814
36	eqtl-a-ENSG00000141655	ebi-a-GCST90018905	|| id:eqtl-a-ENSG00000141655	Prostate cancer || id:ebi-a-GCST90018905	0.0715480871924696	0.000374039114237816	TRUE	0	TNFRSF11A	ENSG00000141655
39	eqtl-a-ENSG00000155090	ebi-a-GCST90018905	|| id:eqtl-a-ENSG00000155090	Prostate cancer || id:ebi-a-GCST90018905	0.0281138155059368	4.29838561710345e-05	TRUE	1.87016646339056e-145	KLF10	ENSG00000155090
41	eqtl-a-ENSG00000156535	ebi-a-GCST90018905	|| id:eqtl-a-ENSG00000156535	Prostate cancer || id:ebi-a-GCST90018905	0.0816488468040569	0.0001781968845578	TRUE	0	CD109	ENSG00000156535
42	eqtl-a-ENSG00000157404	ebi-a-GCST90018905	|| id:eqtl-a-ENSG00000157404	Prostate cancer || id:ebi-a-GCST90018905	0.00612249488399197	4.44449757859491e-05	TRUE	1.99496682788789e-32	KIT	ENSG00000157404
44	eqtl-a-ENSG00000161800	ebi-a-GCST90018905	|| id:eqtl-a-ENSG00000161800	Prostate cancer || id:ebi-a-GCST90018905	0.05036749790494	0.000242065297567181	TRUE	1.44300421486873e-245	RACGAP1	ENSG00000161800
46	eqtl-a-ENSG00000162769	ebi-a-GCST90018905	|| id:eqtl-a-ENSG00000162769	Prostate cancer || id:ebi-a-GCST90018905	0.522318466774248	0.000808056265390961	TRUE	0	FLVCR1	ENSG00000162769
48	eqtl-a-ENSG00000163565	ebi-a-GCST90018905	|| id:eqtl-a-ENSG00000163565	Prostate cancer || id:ebi-a-GCST90018905	0.176083930708333	0.000178001095021062	TRUE	0	IFI16	ENSG00000163565
49	eqtl-a-ENSG00000164038	ebi-a-GCST90018905	|| id:eqtl-a-ENSG00000164038	Prostate cancer || id:ebi-a-GCST90018905	0.102157042162752	0.000371612497218344	TRUE	0	SLC9B2	ENSG00000164038
50	eqtl-a-ENSG00000164342	ebi-a-GCST90018905	|| id:eqtl-a-ENSG00000164342	Prostate cancer || id:ebi-a-GCST90018905	0.057415837246604	7.81572840011799e-05	TRUE	0	TLR3	ENSG00000164342
52	eqtl-a-ENSG00000166147	ebi-a-GCST90018905	|| id:eqtl-a-ENSG00000166147	Prostate cancer || id:ebi-a-GCST90018905	0.335401769429369	7.51655029427369e-05	TRUE	0	FBN1	ENSG00000166147
54	eqtl-a-ENSG00000169710	ebi-a-GCST90018905	|| id:eqtl-a-ENSG00000169710	Prostate cancer || id:ebi-a-GCST90018905	0.872026998358415	0.000208013936098188	TRUE	0	FASN	ENSG00000169710
55	eqtl-a-ENSG00000170271	ebi-a-GCST90018905	|| id:eqtl-a-ENSG00000170271	Prostate cancer || id:ebi-a-GCST90018905	1.25838339691866	0.000718711045859357	TRUE	NA	FAXDC2	ENSG00000170271
58	eqtl-a-ENSG00000173757	ebi-a-GCST90018905	|| id:eqtl-a-ENSG00000173757	Prostate cancer || id:ebi-a-GCST90018905	0.0418209979031632	0.000144499909503946	TRUE	2.20352260815804e-220	STAT5B	ENSG00000173757
59	eqtl-a-ENSG00000178467	ebi-a-GCST90018905	|| id:eqtl-a-ENSG00000178467	Prostate cancer || id:ebi-a-GCST90018905	2.35506344765128	0.000537984540945411	TRUE	NA	P4HTM	ENSG00000178467
61	eqtl-a-ENSG00000178732	ebi-a-GCST90018905	|| id:eqtl-a-ENSG00000178732	Prostate cancer || id:ebi-a-GCST90018905	0.179353053207361	0.000120348152791064	TRUE	0	GP5	ENSG00000178732
62	eqtl-a-ENSG00000179295	ebi-a-GCST90018905	|| id:eqtl-a-ENSG00000179295	Prostate cancer || id:ebi-a-GCST90018905	0.457202944769734	0.000433120247109759	TRUE	0	PTPN11	ENSG00000179295
63	eqtl-a-ENSG00000180354	ebi-a-GCST90018905	|| id:eqtl-a-ENSG00000180354	Prostate cancer || id:ebi-a-GCST90018905	0.357815472648746	0.000485900544956139	TRUE	0	MTURN	ENSG00000180354
69	eqtl-a-ENSG00000187098	ebi-a-GCST90018905	|| id:eqtl-a-ENSG00000187098	Prostate cancer || id:ebi-a-GCST90018905	0.0191937182555751	3.85359974864551e-05	TRUE	2.93750450897105e-101	MITF	ENSG00000187098
70	eqtl-a-ENSG00000187608	ebi-a-GCST90018905	|| id:eqtl-a-ENSG00000187608	Prostate cancer || id:ebi-a-GCST90018905	0.0946190941689209	0.000165699752760151	TRUE	0	ISG15	ENSG00000187608
71	eqtl-a-ENSG00000196924	ebi-a-GCST90018905	|| id:eqtl-a-ENSG00000196924	Prostate cancer || id:ebi-a-GCST90018905	0.0304985800700953	0.000874125435751831	TRUE	9.31805966374433e-38	FLNA	ENSG00000196924
72	eqtl-a-ENSG00000204389	ebi-a-GCST90018905	|| id:eqtl-a-ENSG00000204389	Prostate cancer || id:ebi-a-GCST90018905	0.0274733411570731	0.000244454587952043	TRUE	9.85561355263216e-43	HSPA1A	ENSG00000204389
