# Supplementary material for: Mendelian randomization combined with single-cell sequencing analysis revealed prognostic genes related to myeloid cell differentiation in prostate cancer and experimental verification
Source: Front Immunol. 2025 Sep 23;16:1619194. doi: 10.3389/fimmu.2025.1619194 (PMC12500568; doi:10.3389/fimmu.2025.1619194)
Supplement: Supplementary file 20 [file Table8.xlsx]

## Sheet: 02.cell_all_wilcox_test
pvalue	padj	immune_cell	sig
0.013314073434236	0.0248529370772405	Activated B cell	Activated B cell*
0.0100609034824364	0.0216696382698631	Activated CD4 T cell	Activated CD4 T cell*
0.014408777444585	0.0252153605280238	Activated CD8 T cell	Activated CD8 T cell*
0.039353130701638	0.064816921155639	Activated dendritic cell	Activated dendritic cell*
5.15005051514749e-07	1.4420141442413e-05	CD56bright natural killer cell	CD56bright natural killer cell****
0.17981556406135	0.218905904074687	CD56dim natural killer cell	CD56dim natural killer cell
0.000179351693126037	0.000798160618475549	Central memory CD4 T cell	Central memory CD4 T cell***
0.741599662089991	0.798645789943067	Central memory CD8 T cell	Central memory CD8 T cell
0.0114398286780363	0.0228796573560726	Effector memeory CD4 T cell	Effector memeory CD4 T cell*
0.00363817208017923	0.00926080165863804	Effector memeory CD8 T cell	Effector memeory CD8 T cell**
0.000669440094892309	0.00208270251744274	Eosinophil	Eosinophil***
0.656593658370652	0.735384897375131	Gamma delta T cell	Gamma delta T cell
0.0439861557211988	0.0684229088996426	Immature B cell	Immature B cell*
0.0550180519391452	0.0810792344366351	Immature dendritic cell	Immature dendritic cell
0.0903719179473629	0.126520685126308	Macrophage	Macrophage
0.00015634365963542	0.000798160618475549	Mast cell	Mast cell***
0.109391525799441	0.139225578290198	MDSC	MDSC
0.104203833019096	0.138938444025461	Memory B cell	Memory B cell
0.843869622706172	0.843869622706172	Monocyte	Monocyte
2.49836260506943e-05	0.000254061400683692	Natural killer cell	Natural killer cell****
0.000177231103641722	0.000798160618475549	Natural killer T cell	Natural killer T cell***
0.00407712121136099	0.00951328282650898	Neutrophil	Neutrophil**
0.000199540154618887	0.000798160618475549	Plasmacytoid dendritic cell	Plasmacytoid dendritic cell***
0.820589716794424	0.843869622706172	Regulatory T cell	Regulatory T cell
0.00254155151832453	0.00711634425130869	T follicular helper cell	T follicular helper cell**
0.000546218792440132	0.00191176577354046	Type 1 T helper cell	Type 1 T helper cell***
2.7220864358967e-05	0.000254061400683692	Type 17 T helper cell	Type 17 T helper cell****
0.296985456097545	0.346483032113802	Type 2 T helper cell	Type 2 T helper cell
