# Supplementary material for: Mendelian randomization combined with single-cell sequencing analysis revealed prognostic genes related to myeloid cell differentiation in prostate cancer and experimental verification
Source: Front Immunol. 2025 Sep 23;16:1619194. doi: 10.3389/fimmu.2025.1619194 (PMC12500568; doi:10.3389/fimmu.2025.1619194)
Supplement: Supplementary file 21 [file Table9.xlsx]

## Sheet: 04.correlation_cor
	gene	cell	Correlation	Pvalue
1	NR3C1	Activated B cell	0.273605027510082	3.65663435603174e-06
2	BMP2	Activated B cell	0.276813547668478	2.77908662413408e-06
3	RACGAP1	Activated B cell	0.00726182766375696	0.90405943215334
4	TLR3	Activated B cell	0.446358863911715	5.11621455409958e-15
5	FASN	Activated B cell	-0.263813	8.27069636110109e-06
6	NR3C1	Activated CD4 T cell	0.32151835138644	4.18420267987723e-08
7	BMP2	Activated CD4 T cell	0.373892437077583	1.18643227433338e-10
8	RACGAP1	Activated CD4 T cell	0.490653849343956	3.01521689068776e-18
9	TLR3	Activated CD4 T cell	0.440944956654688	1.18175989771107e-14
10	FASN	Activated CD4 T cell	-0.0259326	0.666826526328751
11	NR3C1	Activated CD8 T cell	0.184250436043449	0.00203772206094016
12	BMP2	Activated CD8 T cell	0.270543402782386	4.73591017731928e-06
13	RACGAP1	Activated CD8 T cell	-0.0227266	0.705973077052989
14	TLR3	Activated CD8 T cell	0.443760266623639	7.66069929975598e-15
15	FASN	Activated CD8 T cell	-0.288099	1.02950926074216e-06
16	NR3C1	Activated dendritic cell	0.317462250178281	6.3063491627882e-08
17	BMP2	Activated dendritic cell	0.294991996852084	5.49333736393436e-07
18	RACGAP1	Activated dendritic cell	0.0858855014509412	0.153238487553818
19	TLR3	Activated dendritic cell	0.462161854211589	4.07396190093498e-16
20	FASN	Activated dendritic cell	-0.224356	0.000161876336618767
21	NR3C1	CD56bright natural killer cell	0.466892325230398	1.86147701063789e-16
22	BMP2	CD56bright natural killer cell	0.354646901504802	1.16167446677912e-09
23	RACGAP1	CD56bright natural killer cell	-0.0916317	0.127476086761794
24	TLR3	CD56bright natural killer cell	0.563581992516732	1.05210549757756e-24
25	FASN	CD56bright natural killer cell	-0.353095	1.38721381996824e-09
26	NR3C1	Central memory CD4 T cell	0.436455089305305	2.33985622266618e-14
27	BMP2	Central memory CD4 T cell	0.399095057122359	4.7232401794115e-12
28	RACGAP1	Central memory CD4 T cell	0.0249736160762784	0.678447996338444
29	TLR3	Central memory CD4 T cell	0.607104657144365	2.18522212197493e-29
30	FASN	Central memory CD4 T cell	-0.30925	1.42068465808763e-07
31	NR3C1	Effector memeory CD4 T cell	0.52588955167152	3.57902411586199e-21
32	BMP2	Effector memeory CD4 T cell	0.310233375228323	1.29066328285296e-07
33	RACGAP1	Effector memeory CD4 T cell	0.151993462874978	0.01116221378038
34	TLR3	Effector memeory CD4 T cell	0.4761104988916	3.9056200782013e-17
35	FASN	Effector memeory CD4 T cell	-0.19191	0.00130309050185281
36	NR3C1	Effector memeory CD8 T cell	0.344671975661162	3.57390859210102e-09
37	BMP2	Effector memeory CD8 T cell	0.427836013872406	8.44387238189919e-14
38	RACGAP1	Effector memeory CD8 T cell	-0.0273865	0.649359580182564
39	TLR3	Effector memeory CD8 T cell	0.556288884706083	5.50382774632013e-24
40	FASN	Effector memeory CD8 T cell	-0.301224	3.06897246514377e-07
41	NR3C1	Eosinophil	0.423233383466756	1.65099350685288e-13
42	BMP2	Eosinophil	0.35795176942668	7.93582926679666e-10
43	RACGAP1	Eosinophil	-0.11594	0.0534941725146281
44	TLR3	Eosinophil	0.422191490229235	1.91890030122183e-13
45	FASN	Eosinophil	-0.280974	1.93695294017409e-06
46	NR3C1	Immature B cell	0.314027801496242	8.88348154774283e-08
47	BMP2	Immature B cell	0.266139611819053	6.83254077040707e-06
48	RACGAP1	Immature B cell	0.119174347257957	0.0471266128505565
49	TLR3	Immature B cell	0.488553604831148	4.39790988111183e-18
50	FASN	Immature B cell	-0.233465	8.51079683833501e-05
51	NR3C1	Mast cell	0.395003488766483	8.12271392611834e-12
52	BMP2	Mast cell	0.31747146605131	6.30051700243129e-08
53	RACGAP1	Mast cell	-0.0724002	0.22886308559054
54	TLR3	Mast cell	0.413035100193326	7.03713020980421e-13
55	FASN	Mast cell	-0.353199	1.3707883445642e-09
56	NR3C1	Natural killer cell	0.524092456430918	5.14434816331195e-21
57	BMP2	Natural killer cell	0.46160045922975	4.46722302239082e-16
58	RACGAP1	Natural killer cell	0.0439823289848382	0.465157146268106
59	TLR3	Natural killer cell	0.660978703510827	2.75726130866073e-36
60	FASN	Natural killer cell	-0.327411	2.28070355044506e-08
61	NR3C1	Natural killer T cell	0.35985694172371	6.35803461062927e-10
62	BMP2	Natural killer T cell	0.353155884956306	1.37760881645831e-09
63	RACGAP1	Natural killer T cell	-0.0826482	0.169390712420677
64	TLR3	Natural killer T cell	0.461648278670184	4.43232451025816e-16
65	FASN	Natural killer T cell	-0.379411	5.99556041801345e-11
66	NR3C1	Neutrophil	0.329818501758769	1.77314552466271e-08
67	BMP2	Neutrophil	0.246384969078654	3.27054807685958e-05
68	RACGAP1	Neutrophil	-0.110572	0.0656301298818192
69	TLR3	Neutrophil	0.287982388184925	1.0403638424082e-06
70	FASN	Neutrophil	-0.200524	0.000772259008800226
71	NR3C1	Plasmacytoid dendritic cell	0.278824562870898	2.33578755534897e-06
72	BMP2	Plasmacytoid dendritic cell	0.253992811898309	1.81653763689834e-05
73	RACGAP1	Plasmacytoid dendritic cell	-0.121182	0.0435032982659595
74	TLR3	Plasmacytoid dendritic cell	0.372966712820525	1.32868049194153e-10
75	FASN	Plasmacytoid dendritic cell	-0.350537	1.85461006334715e-09
76	NR3C1	T follicular helper cell	0.459302355619041	6.50280301220025e-16
77	BMP2	T follicular helper cell	0.352553501982882	1.4754691406989e-09
78	RACGAP1	T follicular helper cell	0.0892076835794669	0.137902584584854
79	TLR3	T follicular helper cell	0.495816830867501	1.17900513828031e-18
80	FASN	T follicular helper cell	-0.224471	0.000160592774131413
81	NR3C1	Type 1 T helper cell	0.444499429383866	6.83205429117928e-15
82	BMP2	Type 1 T helper cell	0.397794781218669	5.61589367516001e-12
83	RACGAP1	Type 1 T helper cell	0.0124908574363288	0.835749086055257
84	TLR3	Type 1 T helper cell	0.541743163077989	1.32529117094013e-22
85	FASN	Type 1 T helper cell	-0.292065	7.18730231085146e-07
86	NR3C1	Type 17 T helper cell	0.297241786946612	4.45900443085825e-07
87	BMP2	Type 17 T helper cell	0.324566850476792	3.06171165758187e-08
88	RACGAP1	Type 17 T helper cell	-0.155673	0.00932908071251222
89	TLR3	Type 17 T helper cell	0.475874516655338	4.06730689337185e-17
90	FASN	Type 17 T helper cell	-0.334845	1.04105089063469e-08
