# Supplementary material for: Mendelian randomization combined with single-cell sequencing analysis revealed prognostic genes related to myeloid cell differentiation in prostate cancer and experimental verification
Source: Front Immunol. 2025 Sep 23;16:1619194. doi: 10.3389/fimmu.2025.1619194 (PMC12500568; doi:10.3389/fimmu.2025.1619194)
Supplement: Supplementary file 22 [file Table10.xlsx]

## Sheet: Sheet1
ID	Description	setSize	enrichmentScore	NES	pvalue	p.adjust	qvalue	rank	leading_edge	core_enrichment
KEGG_PORPHYRIN_AND_CHLOROPHYLL_METABOLISM	KEGG_PORPHYRIN_AND_CHLOROPHYLL_METABOLISM	KEGG_PORPHYRIN_AND_CHLOROPHYLL_METABOLISM	35	0.836865684025278	2.48729322780869	1e-10	1.03590292062178e-08	8.47449185634525e-09	864	tags=29%, list=4%, signal=28%	7366/7365/54658/10720/54490/7363/7367/54659/54575/54576
KEGG_HYPERTROPHIC_CARDIOMYOPATHY_HCM	KEGG_HYPERTROPHIC_CARDIOMYOPATHY_HCM	KEGG_HYPERTROPHIC_CARDIOMYOPATHY_HCM	80	-0.696633	-2.38963	1.12598143545846e-10	1.03590292062178e-08	8.47449185634525e-09	3977	tags=51%, list=17%, signal=43%	3908/93589/781/783/3673/775/778/779/3694/3675/6444/3696/6443/3672/3678/3679/59285/3690/3691/1756/7168/785/3680/55799/27092/7043/8516/6546/7169/6442/1674/7273/6445/786/70/53632/4634/7134/4624/4625/4633
KEGG_PENTOSE_AND_GLUCURONATE_INTERCONVERSIONS	KEGG_PENTOSE_AND_GLUCURONATE_INTERCONVERSIONS	KEGG_PENTOSE_AND_GLUCURONATE_INTERCONVERSIONS	23	0.883998594666667	2.43332704421574	4.11509821191069e-10	2.22656534126818e-08	1.82150368307408e-08	864	tags=43%, list=4%, signal=42%	7366/7365/54658/10720/54490/7363/7367/54659/54575/54576
KEGG_CELL_CYCLE	KEGG_CELL_CYCLE	KEGG_CELL_CYCLE	125	0.60656823041797	2.23969333766699	4.84035943753952e-10	2.22656534126818e-08	1.82150368307408e-08	4210	tags=39%, list=18%, signal=32%	991/9700/995/699/5347/983/9088/1870/9232/890/701/8318/9133/23594/7272/1869/990/891/4998/9134/4173/4085/1111/4171/4609/6502/11200/1875/898/1029/4176/1031/5111/1019/1871/993/4174/4175/5885/64682/7027/10926/10459/8317/27127/545/4172/2932/994
KEGG_DILATED_CARDIOMYOPATHY	KEGG_DILATED_CARDIOMYOPATHY	KEGG_DILATED_CARDIOMYOPATHY	86	-0.665823	-2.29712	8.26558774961262e-10	3.04173629185744e-08	2.48837694356759e-08	3977	tags=51%, list=17%, signal=43%	3908/93589/781/783/3673/775/778/779/3694/196883/3675/6444/3696/6443/3672/3678/3679/59285/3690/3691/108/1756/7168/785/3680/55799/27092/5350/111/7043/8516/6546/7169/6442/1674/7273/6445/786/70/4634/7134/4624/4625/4633
KEGG_ASCORBATE_AND_ALDARATE_METABOLISM	KEGG_ASCORBATE_AND_ALDARATE_METABOLISM	KEGG_ASCORBATE_AND_ALDARATE_METABOLISM	20	0.895319935495815	2.34989105186374	5.34549841937837e-09	1.6392861819427e-07	1.3410636385458e-07	864	tags=50%, list=4%, signal=48%	7366/7365/54658/10720/54490/7363/7367/54659/54575/54576
KEGG_CARDIAC_MUSCLE_CONTRACTION	KEGG_CARDIAC_MUSCLE_CONTRACTION	KEGG_CARDIAC_MUSCLE_CONTRACTION	70	-0.672845	-2.26584	8.70103972354034e-09	2.28713044161632e-07	1.8710506473177e-07	1650	tags=30%, list=7%, signal=28%	59285/7168/785/55799/482/27092/1346/6546/7169/486/480/477/786/70/4634/7134/23439/4624/1339/4625/4633
KEGG_STARCH_AND_SUCROSE_METABOLISM	KEGG_STARCH_AND_SUCROSE_METABOLISM	KEGG_STARCH_AND_SUCROSE_METABOLISM	41	0.75465517484245	2.2941591373894	7.80105297797522e-08	1.7942421849343e-06	1.46782970506639e-06	864	tags=29%, list=4%, signal=28%	7366/7365/54658/10720/54490/7363/7367/54659/5169/54575/6476/54576
KEGG_METABOLISM_OF_XENOBIOTICS_BY_CYTOCHROME_P450	KEGG_METABOLISM_OF_XENOBIOTICS_BY_CYTOCHROME_P450	KEGG_METABOLISM_OF_XENOBIOTICS_BY_CYTOCHROME_P450	60	0.664562706626043	2.18820671638487	3.21562078537986e-07	6.57415805010993e-06	5.3781727755476e-06	1930	tags=38%, list=8%, signal=35%	7366/7365/54658/10720/54490/7363/7367/54659/1109/8644/54575/1544/127/2940/54576/1559/130/1645/2953/126/1646/222/1576
KEGG_RETINOL_METABOLISM	KEGG_RETINOL_METABOLISM	KEGG_RETINOL_METABOLISM	54	0.674474405676225	2.18338012672408	1.69161723001733e-06	3.11257570323189e-05	2.54632909360503e-05	1406	tags=31%, list=6%, signal=30%	7366/7365/54658/10720/54490/7363/7367/54659/54575/1544/127/54576/1559/130/84649/216/126
KEGG_RIBOSOME	KEGG_RIBOSOME	KEGG_RIBOSOME	87	0.576836847959881	2.03946651104413	5.11578074926392e-06	8.19166133349497e-05	6.70141630829394e-05	8716	tags=89%, list=37%, signal=56%	140801/6156/200916/6139/6173/6129/6204/6218/6142/6170/6210/6132/6223/6187/6235/6128/6201/6189/6175/3921/6222/6130/28998/25873/6188/6227/6159/6192/6167/6155/51121/6165/6207/6171/23521/6217/6157/6181/6193/6234/6124/6143/6168/11224/6161/6160/6209/6228/9349/6229/6169/6158/9045/6194/6147/6202/6206/6141/6205/6144/6152/6135/7311/6224/6230/6232/6154/6203/6191/6138/6233/4736/6122/6164/6125/6176/6136
KEGG_TIGHT_JUNCTION	KEGG_TIGHT_JUNCTION	KEGG_TIGHT_JUNCTION	126	-0.524421	-1.90747	5.34238782619237e-06	8.19166133349497e-05	6.70141630829394e-05	2952	tags=21%, list=12%, signal=18%	23136/149461/5010/89/57644/5521/5588/58494/6237/9071/29119/9863/51776/4619/83700/5579/7122/10398/4629/4621/4620/4626/88/4624/4625/4633
KEGG_STEROID_HORMONE_BIOSYNTHESIS	KEGG_STEROID_HORMONE_BIOSYNTHESIS	KEGG_STEROID_HORMONE_BIOSYNTHESIS	47	0.688076637046765	2.16071641117809	5.92203869165344e-06	8.38196245587872e-05	6.85709743244083e-05	1211	tags=30%, list=5%, signal=28%	7366/7365/54658/10720/54490/7363/7367/54659/1109/8644/54575/6718/54576/1645
KEGG_ARRHYTHMOGENIC_RIGHT_VENTRICULAR_CARDIOMYOPATHY_ARVC	KEGG_ARRHYTHMOGENIC_RIGHT_VENTRICULAR_CARDIOMYOPATHY_ARVC	KEGG_ARRHYTHMOGENIC_RIGHT_VENTRICULAR_CARDIOMYOPATHY_ARVC	71	-0.610285	-2.07145	9.71305328363251e-06	0.000127657271727742	0.000104433580418004	3977	tags=51%, list=17%, signal=42%	3908/93589/87/781/783/3673/775/778/779/3694/3675/6444/89/3696/6443/3672/3678/29119/3679/59285/3690/3691/1756/785/83439/3680/55799/27092/2697/8516/6546/6442/1674/6445/786/88
KEGG_CALCIUM_SIGNALING_PATHWAY	KEGG_CALCIUM_SIGNALING_PATHWAY	KEGG_CALCIUM_SIGNALING_PATHWAY	171	-0.47206	-1.78458	1.40793321166075e-05	0.000172706473963719	0.000141287332819289	4115	tags=36%, list=17%, signal=30%	5260/8913/163688/2769/6915/5156/10800/775/778/779/818/801/196883/5578/3269/5733/147/3363/113026/4843/91807/8912/7220/1139/552/85366/3358/814/1128/108/1909/3706/5137/6865/3274/952/1816/6543/5350/2774/493/810/5579/1812/6546/887/5023/4842/1910/155/6261/2903/22953/148/9127/4638/84812/815/7125/63928/146/7134
KEGG_DRUG_METABOLISM_CYTOCHROME_P450	KEGG_DRUG_METABOLISM_CYTOCHROME_P450	KEGG_DRUG_METABOLISM_CYTOCHROME_P450	62	0.595578470537658	1.98330401806005	5.03034170831387e-05	0.000578489296456095	0.000473249252821634	1406	tags=27%, list=6%, signal=26%	7366/7365/54658/10720/54490/7363/7367/54659/54575/1544/127/2940/54576/1559/130/2953/126
KEGG_DRUG_METABOLISM_OTHER_ENZYMES	KEGG_DRUG_METABOLISM_OTHER_ENZYMES	KEGG_DRUG_METABOLISM_OTHER_ENZYMES	45	0.646472499278344	2.02821984809431	6.2750951147546e-05	0.000672852649421658	0.000550445817318633	1275	tags=27%, list=5%, signal=25%	7366/7365/54658/10720/54490/7363/7367/54659/54575/7083/54576/7371
KEGG_VIRAL_MYOCARDITIS	KEGG_VIRAL_MYOCARDITIS	KEGG_VIRAL_MYOCARDITIS	67	-0.578911	-1.93849	6.58225417912491e-05	0.000672852649421658	0.000550445817318633	3345	tags=33%, list=14%, signal=28%	959/3107/6444/3133/6443/3134/57644/3135/3106/3105/958/1756/4619/857/6442/4629/6445/4621/4620/4626/4624/4625
KEGG_ALDOSTERONE_REGULATED_SODIUM_REABSORPTION	KEGG_ALDOSTERONE_REGULATED_SODIUM_REABSORPTION	KEGG_ALDOSTERONE_REGULATED_SODIUM_REABSORPTION	41	-0.638233	-1.96112	0.00018642304395765	0.0018053600046425	0.00147692494658969	4354	tags=41%, list=18%, signal=34%	6337/5295/2810/3667/5578/53828/3290/482/6338/5579/6446/486/3758/480/477/6340/23439
KEGG_OOCYTE_MEIOSIS	KEGG_OOCYTE_MEIOSIS	KEGG_OOCYTE_MEIOSIS	109	0.491685211387887	1.77622152089353	0.000208210732345455	0.00191553873757819	0.00156705972238948	1524	tags=17%, list=6%, signal=16%	991/9700/995/699/151648/5347/983/9088/9232/9133/6790/891/9134/286151/4085/6300/107/5535/3710
KEGG_MATURITY_ONSET_DIABETES_OF_THE_YOUNG	KEGG_MATURITY_ONSET_DIABETES_OF_THE_YOUNG	KEGG_MATURITY_ONSET_DIABETES_OF_THE_YOUNG	20	0.753990006373584	1.97895109773332	0.00036474718424518	0.00319588009052919	0.00261447856376244	2423	tags=70%, list=10%, signal=63%	6927/3110/5313/4821/3172/3170/5080/4825/3174/4760/6928/3280/3651/3375
KEGG_OLFACTORY_TRANSDUCTION	KEGG_OLFACTORY_TRANSDUCTION	KEGG_OLFACTORY_TRANSDUCTION	93	-0.505607	-1.76847	0.00040783955506686	0.00333124852338287	0.0027252204739345	4048	tags=39%, list=17%, signal=32%	284433/119692/163688/393046/338755/818/801/284521/127623/391192/26539/119694/5592/390429/26496/119687/5137/7932/390072/2774/810/391211/26245/26716/341276/26659/815/390093/81472/5593/121275/9635/26664/390431/22802/127069
KEGG_PROGESTERONE_MEDIATED_OOCYTE_MATURATION	KEGG_PROGESTERONE_MEDIATED_OOCYTE_MATURATION	KEGG_PROGESTERONE_MEDIATED_OOCYTE_MATURATION	82	0.505444381379004	1.76189469024178	0.000416406065422858	0.00333124852338287	0.0027252204739345	1290	tags=16%, list=5%, signal=15%	995/699/5347/983/9088/890/9133/891/4085/2770/6300/107/5140
KEGG_CYTOKINE_CYTOKINE_RECEPTOR_INTERACTION	KEGG_CYTOKINE_CYTOKINE_RECEPTOR_INTERACTION	KEGG_CYTOKINE_CYTOKINE_RECEPTOR_INTERACTION	234	-0.393989	-1.5411	0.000501134235874149	0.00384202914170181	0.00314307876008786	5355	tags=44%, list=23%, signal=34%	7042/7133/608/657/6375/3558/1438/23495/7132/3560/6367/55504/10913/9180/149233/4352/1524/50604/4050/3561/3566/8718/3605/83729/1234/729230/163702/8809/3570/7850/2323/10663/3600/116379/6363/5156/6366/11009/1435/5197/6372/1236/959/8742/3553/6352/3554/8807/80301/3606/8200/6846/8600/6347/3791/3593/3592/56034/4254/3572/6376/7048/3565/4233/53833/2321/6361/6354/2322/2826/6387/60401/3577/27190/7422/3575/48…
KEGG_VASCULAR_SMOOTH_MUSCLE_CONTRACTION	KEGG_VASCULAR_SMOOTH_MUSCLE_CONTRACTION	KEGG_VASCULAR_SMOOTH_MUSCLE_CONTRACTION	112	-0.459781	-1.65072	0.000794185934460721	0.00584520847763091	0.00478183531064771	4414	tags=36%, list=19%, signal=29%	10203/136/2977/163688/4659/5322/775/778/779/801/196883/5578/10266/8399/147/91807/552/5592/4882/800/5588/85366/108/1909/3778/4660/10335/111/59/810/5579/94274/10398/72/148/3779/4638/4629/391013/146
KEGG_DNA_REPLICATION	KEGG_DNA_REPLICATION	KEGG_DNA_REPLICATION	36	0.622978673335234	1.85549343415223	0.00105785661352942	0.00720909692183015	0.00589760217289308	4595	tags=64%, list=19%, signal=52%	4173/10535/4171/29935/2237/5984/5424/4176/3978/5111/1763/5557/5982/5983/5425/4174/6119/4175/4172/5426/5427/5422/5985
KEGG_HEMATOPOIETIC_CELL_LINEAGE	KEGG_HEMATOPOIETIC_CELL_LINEAGE	KEGG_HEMATOPOIETIC_CELL_LINEAGE	81	-0.508826	-1.74745	0.00104065346259219	0.00720909692183015	0.00589760217289308	6711	tags=62%, list=28%, signal=44%	921/3123/909/929/3552/3590/4311/3655/3563/1436/3127/1438/945/3122/947/915/3566/911/3570/7850/2323/912/914/925/3673/1435/917/290/960/966/933/3675/3553/2208/3554/916/924/913/4254/3565/2322/3672/3575/3678/2056/3690/952/2815/3568/3815
KEGG_MISMATCH_REPAIR	KEGG_MISMATCH_REPAIR	KEGG_MISMATCH_REPAIR	23	0.675750911100003	1.86009681129991	0.00194269807426421	0.0127663016308791	0.0104438279932249	5742	tags=65%, list=24%, signal=50%	9156/29935/5984/5424/3978/5111/4436/5982/5983/5425/6119/5985/5395/2956/6742
KEGG_CELL_ADHESION_MOLECULES_CAMS	KEGG_CELL_ADHESION_MOLECULES_CAMS	KEGG_CELL_ADHESION_MOLECULES_CAMS	129	-0.424229	-1.54861	0.00298853908105208	0.0189617652039167	0.0155121992228838	6185	tags=46%, list=26%, signal=34%	57555/3655/6402/23705/1003/5175/3113/6693/3127/90952/940/5788/57863/3122/29126/10666/947/10686/3115/4099/3111/6900/26047/23114/914/8506/925/959/933/3384/5797/3107/149461/5010/6403/3133/3696/4756/80380/3134/3135/58494/3106/9071/1001/3105/3897/54413/958/3680/83700/9378/257194/4359/8516/1272/7122/4684/4685
KEGG_HOMOLOGOUS_RECOMBINATION	KEGG_HOMOLOGOUS_RECOMBINATION	KEGG_HOMOLOGOUS_RECOMBINATION	28	0.646205822352809	1.86559323812503	0.00436847925798048	0.0267933394489469	0.0219190362768845	3368	tags=39%, list=14%, signal=34%	8438/146956/641/7516/675/5888/25788/29935/5424/5425/6119
KEGG_NEUROACTIVE_LIGAND_RECEPTOR_INTERACTION	KEGG_NEUROACTIVE_LIGAND_RECEPTOR_INTERACTION	KEGG_NEUROACTIVE_LIGAND_RECEPTOR_INTERACTION	239	-0.352545	-1.38423	0.00730393168058041	0.0433523686847353	0.0354656105372835	4301	tags=41%, list=18%, signal=34%	10203/136/2488/1269/1903/1135/7068/2846/8698/4886/6915/1813/2891/2550/6344/10161/10800/554/59350/152/5340/2798/56923/7434/3269/2894/6753/5733/147/5734/2913/4160/3363/1901/53829/2568/5732/1902/1139/2901/10886/552/2847/23566/5729/2899/6752/151/1395/3358/2916/1128/2908/7253/2696/2561/9934/1511/3953/4142/4829/799/117/1909/10316/5745/7252/2358/1137/6865/3274/2892/1816/2587/2564/53637/1812/4887/887/502…
KEGG_GLYOXYLATE_AND_DICARBOXYLATE_METABOLISM	KEGG_GLYOXYLATE_AND_DICARBOXYLATE_METABOLISM	KEGG_GLYOXYLATE_AND_DICARBOXYLATE_METABOLISM	15	0.706236135523756	1.74319457737014	0.00836453603193365	0.047668562689604	0.0389965930469872	6156	tags=80%, list=26%, signal=59%	54363/25902/283871/132158/51179/4191/4522/10797/125061/50/1431/9380
KEGG_FOCAL_ADHESION	KEGG_FOCAL_ADHESION	KEGG_FOCAL_ADHESION	197	-0.371113	-1.42774	0.00854925309107028	0.047668562689604	0.0389965930469872	4179	tags=29%, list=18%, signal=24%	10451/3913/5295/3908/4659/5602/1293/7148/87/5156/3673/3694/55742/5578/3675/3371/3791/1292/1291/89/3696/56034/131873/63923/4233/2321/91807/596/3672/7422/3678/85366/1286/3679/5228/7414/3690/3691/80310/3680/858/2316/894/5579/8516/857/1101/10398/2318/3914/5063/4638/57144/1288/859/88/4633
KEGG_SPLICEOSOME	KEGG_SPLICEOSOME	KEGG_SPLICEOSOME	126	0.388559069005789	1.43728146441004	0.0118008703812224	0.0638635338277916	0.0522453394586625	11153	tags=67%, list=47%, signal=36%	3310/6635/11338/23658/6628/22827/3312/6627/9410/25804/6629/6636/10523/57187/27316/6633/1665/84321/9343/51690/6625/23020/55110/3178/7919/6631/3304/8683/10992/6632/10084/8175/57819/8896/23450/3190/4686/10465/6426/27339/3183/9129/51691/6626/9775/10189/55660/25766/24148/5093/51340/23451/4670/56949/6637/51639/22916/10915/9879/3192/10713/9716/56259/10907/26121/51645/6634/27258/6427/8449/22938/9092/9984…
KEGG_AMINOACYL_TRNA_BIOSYNTHESIS	KEGG_AMINOACYL_TRNA_BIOSYNTHESIS	KEGG_AMINOACYL_TRNA_BIOSYNTHESIS	41	0.532231565390447	1.6179891818836	0.0123797420400049	0.0650820724388829	0.0532421988487429	7810	tags=59%, list=33%, signal=39%	57176/7407/2058/79731/55157/6897/2617/124454/3376/23395/5859/80222/10056/55699/2193/54938/10352/51520/51067/5917/4141/833/92935/8565
KEGG_BASE_EXCISION_REPAIR	KEGG_BASE_EXCISION_REPAIR	KEGG_BASE_EXCISION_REPAIR	35	0.53163412839291	1.58009820747259	0.014812006615231	0.0757058115889584	0.0619332440344453	5235	tags=46%, list=22%, signal=36%	55247/2237/5424/3978/5111/328/5425/4913/6996/10038/5426/5427/7374/3980/142/5423
KEGG_COMPLEMENT_AND_COAGULATION_CASCADES	KEGG_COMPLEMENT_AND_COAGULATION_CASCADES	KEGG_COMPLEMENT_AND_COAGULATION_CASCADES	65	0.442280654749791	1.47913747089709	0.0239567736319108	0.118808987870566	0.0971949957980031	2627	tags=25%, list=11%, signal=22%	2244/2243/2147/3827/2266/732/2153/1380/3053/727/7035/729/5624/5327/2161/735
KEGG_LEUKOCYTE_TRANSENDOTHELIAL_MIGRATION	KEGG_LEUKOCYTE_TRANSENDOTHELIAL_MIGRATION	KEGG_LEUKOCYTE_TRANSENDOTHELIAL_MIGRATION	111	-0.399354	-1.43334	0.024536638799356	0.118808987870566	0.0971949957980031	4760	tags=25%, list=20%, signal=20%	10686/93408/7409/9475/2771/10451/3702/5295/4478/87/83593/5578/1535/149461/5010/89/6387/58494/9071/29119/7414/11069/83700/5579/7122/10398/88/4633
KEGG_AXON_GUIDANCE	KEGG_AXON_GUIDANCE	KEGG_AXON_GUIDANCE	129	-0.377385	-1.37761	0.0272134702218409	0.12839175694407	0.105034446470263	4975	tags=33%, list=21%, signal=26%	7869/6405/2043/8633/2534/9475/2771/223117/9901/10512/1949/2242/3985/56896/1808/2045/1969/6091/4233/64221/4773/4776/9723/6387/1947/2047/2051/59277/3897/2042/9423/137970/1073/9037/57715/80031/1946/10371/5063/57144/1630/63928
KEGG_PROXIMAL_TUBULE_BICARBONATE_RECLAMATION	KEGG_PROXIMAL_TUBULE_BICARBONATE_RECLAMATION	KEGG_PROXIMAL_TUBULE_BICARBONATE_RECLAMATION	23	-0.562607	-1.51111	0.0296095641085049	0.136203994899122	0.111425464934637	1814	tags=35%, list=8%, signal=32%	762/358/10991/482/486/480/477/23439
KEGG_MELANOMA	KEGG_MELANOMA	KEGG_MELANOMA	67	0.42542982387523	1.42699499688407	0.031384972393964	0.140849632207058	0.115225957697994	436	tags=9%, list=2%, signal=9%	2248/9965/2249/2253/1870/1869
