# Supplementary material for: Mendelian randomization combined with single-cell sequencing analysis revealed prognostic genes related to myeloid cell differentiation in prostate cancer and experimental verification
Source: Front Immunol. 2025 Sep 23;16:1619194. doi: 10.3389/fimmu.2025.1619194 (PMC12500568; doi:10.3389/fimmu.2025.1619194)
Supplement: Supplementary file 23 [file Table11.xlsx]

## Sheet: 01.stat.IC50
	drug	.y.	group1	group2	n1	n2	statistic	p	p.adj	p.signif
1	ABT737_1910	Score	High	Low	139	139	7329	0.000505	0.00303	***
2	AGI.5198_1913	Score	High	Low	139	139	10234	0.393	0.551872340425532	ns
3	AGI.6780_1634	Score	High	Low	139	139	8462	0.0739	0.154023157894737	ns
4	AMG.319_2045	Score	High	Low	139	139	9416	0.716	0.800898876404494	ns
5	AT13148_2170	Score	High	Low	139	139	10936	0.0571	0.127031460674157	ns
6	AZ6102_2109	Score	High	Low	139	139	11100	0.0318	0.0886816901408451	*
7	AZ960_1250	Score	High	Low	139	139	11163	0.025	0.0727941176470588	*
8	AZD1208_1449	Score	High	Low	139	139	10496	0.213	0.345688524590164	ns
9	AZD1332_1463	Score	High	Low	139	139	12238	0.000121	0.000921461538461538	***
10	AZD2014_1441	Score	High	Low	139	139	12510	2.13e-05	0.000263587	****
11	AZD3759_1915	Score	High	Low	139	139	10718	0.115	0.203303571428571	ns
12	AZD4547_1786	Score	High	Low	139	139	9446	0.75	0.829608938547486	ns
13	AZD5153_1706	Score	High	Low	139	139	9806	0.829	0.901879120879121	ns
14	AZD5363_1916	Score	High	Low	139	139	9521	0.836	0.904524590163934	ns
15	AZD5438_1401	Score	High	Low	139	139	11591	0.00398	0.0164057142857143	**
16	AZD5582_1617	Score	High	Low	139	139	9676	0.982	0.982	ns
17	AZD5991_1720	Score	High	Low	139	139	7487	0.00119	0.00620052631578947	**
18	AZD6482_2169	Score	High	Low	139	139	11474	0.00683	0.0241489285714286	**
19	AZD6738_1917	Score	High	Low	139	139	8309	0.0438	0.10395	*
20	AZD7762_1022	Score	High	Low	139	139	9088	0.393	0.551872340425532	ns
21	AZD8055_1059	Score	High	Low	139	139	11270	0.0164	0.0523741935483871	*
22	AZD8186_1918	Score	High	Low	139	139	12904	1.31e-06	3.24225e-05	****
23	Acetalax_1804	Score	High	Low	139	139	6933	4.73e-05	0.000492915789473684	****
24	Afatinib_1032	Score	High	Low	139	139	7703	0.0035	0.0147446808510638	**
25	Afuresertib_1912	Score	High	Low	139	139	8311	0.0441	0.10395	*
26	Alisertib_1051	Score	High	Low	139	139	10825	0.0824	0.166481632653061	ns
27	Alpelisib_1560	Score	High	Low	139	139	9561	0.883	0.939967741935484	ns
28	Axitinib_1021	Score	High	Low	139	139	9274	0.565	0.690555555555556	ns
29	BDP.00009066_1866	Score	High	Low	139	139	11049	0.0384	0.0987428571428571	*
30	BI.2536_1086	Score	High	Low	139	139	8266	0.0375	0.0976973684210526	*
31	BIBR.1532_2043	Score	High	Low	139	139	9190	0.483	0.616993548387097	ns
32	BMS.345541_1249	Score	High	Low	139	139	9928	0.69	0.789710982658959	ns
33	BMS.536924_1091	Score	High	Low	139	139	11119	0.0296	0.0837257142857143	*
34	BMS.754807_2171	Score	High	Low	139	139	13356	3.53e-08	2.3298e-06	****
35	BPD.00008900_1998	Score	High	Low	139	139	8327	0.0467	0.108783529411765	*
36	Bortezomib_1191	Score	High	Low	139	139	9374	0.67	0.775789473684211	ns
37	Buparlisib_1873	Score	High	Low	139	139	10429	0.252	0.399168	ns
38	CDK9_5038_1709	Score	High	Low	139	139	10200	0.421	0.578875	ns
39	CDK9_5576_1708	Score	High	Low	139	139	10753	0.103	0.192396226415094	ns
40	CZC24832_1615	Score	High	Low	139	139	12109	0.00026	0.0018348	***
41	Camptothecin_1003	Score	High	Low	139	139	9989	0.625	0.733420118343195	ns
42	Carmustine_1807	Score	High	Low	139	139	9602	0.931	0.960094	ns
43	Cediranib_1922	Score	High	Low	139	139	9761	0.881	0.939967741935484	ns
44	Cisplatin_1005	Score	High	Low	139	139	9741	0.905	0.95313829787234	ns
45	Crizotinib_1083	Score	High	Low	139	139	9539	0.857	0.92220652173913	ns
46	Cyclophosphamide_1512	Score	High	Low	139	139	9261	0.552	0.680086956521739	ns
47	Cytarabine_1006	Score	High	Low	139	139	9736	0.911	0.954380952380952	ns
48	Dabrafenib_1373	Score	High	Low	139	139	8467	0.0751	0.154894	ns
49	Dactinomycin_1811	Score	High	Low	139	139	11438	0.00802	0.0278589473684211	**
50	Dactinomycin_1911	Score	High	Low	139	139	9169	0.464	0.61235761589404	ns
51	Dactolisib_1057	Score	High	Low	139	139	11083	0.0339	0.0907054054054054	*
52	Daporinad_1248	Score	High	Low	139	139	11759	0.00175	0.00805813953488372	**
53	Dasatinib_1079	Score	High	Low	139	139	12714	5.24e-06	9.075e-05	****
54	Dihydrorotenone_1827	Score	High	Low	139	139	7286	0.000397	0.00245644	***
55	Dinaciclib_1180	Score	High	Low	139	139	10059	0.553	0.680086956521739	ns
56	Docetaxel_1007	Score	High	Low	139	139	8442	0.0692	0.14576170212766	ns
57	Docetaxel_1819	Score	High	Low	139	139	8708	0.155	0.257899159663866	ns
58	Doramapimod_1042	Score	High	Low	139	139	10397	0.272	0.419023255813954	ns
59	EPZ004777_1237	Score	High	Low	139	139	8432	0.0669	0.142432258064516	ns
60	EPZ5676_1563	Score	High	Low	139	139	9415	0.715	0.800898876404494	ns
61	ERK_2440_1713	Score	High	Low	139	139	12353	5.91e-05	0.0005319	****
62	ERK_6604_1714	Score	High	Low	139	139	11058	0.0371	0.0976973684210526	*
63	Eg5_9814_1712	Score	High	Low	139	139	8910	0.263	0.410031496062992	ns
64	Elephantin_1835	Score	High	Low	139	139	9095	0.399	0.556352112676056	ns
65	Entinostat_1593	Score	High	Low	139	139	8135	0.0229	0.0676746268656716	*
66	Entospletinib_1630	Score	High	Low	139	139	12677	6.8e-06	0.000103569230769231	****
67	Epirubicin_1511	Score	High	Low	139	139	10276	0.359	0.518846715328467	ns
68	Erlotinib_1168	Score	High	Low	139	139	10781	0.0947	0.183668571428571	ns
69	Fludarabine_1813	Score	High	Low	139	139	11206	0.0212	0.0655875	*
70	Foretinib_2040	Score	High	Low	139	139	11533	0.00522	0.0202658823529412	**
71	Fulvestrant_1200	Score	High	Low	139	139	8549	0.0974	0.183668571428571	ns
72	Fulvestrant_1816	Score	High	Low	139	139	6950	5.27e-05	0.00052173	****
73	GDC0810_1925	Score	High	Low	139	139	8861	0.233	0.375073170731707	ns
74	GNE.317_1926	Score	High	Low	139	139	11772	0.00163	0.00787170731707317	**
75	GSK1904529A_1093	Score	High	Low	139	139	8588	0.11	0.198	ns
76	GSK2578215A_1927	Score	High	Low	139	139	8680	0.144	0.241627118644068	ns
77	GSK2606414_1618	Score	High	Low	139	139	11474	0.00683	0.0241489285714286	**
78	GSK269962A_1192	Score	High	Low	139	139	10123	0.491	0.621745222929936	ns
79	GSK343_1627	Score	High	Low	139	139	10775	0.0965	0.183668571428571	ns
80	GSK591_2110	Score	High	Low	139	139	9901	0.72	0.800898876404494	ns
81	Gallibiscoquinazole_1830	Score	High	Low	139	139	8278	0.0392	0.0987493670886076	*
82	Gefitinib_1010	Score	High	Low	139	139	10786	0.0932	0.183668571428571	ns
83	Gemcitabine_1190	Score	High	Low	139	139	11028	0.0414	0.0999658536585366	*
84	I.BET.762_1624	Score	High	Low	139	139	9328	0.62	0.733420118343195	ns
85	I.BRD9_1928	Score	High	Low	139	139	8190	0.0283	0.0812086956521739	*
86	IAP_5620_1428	Score	High	Low	139	139	11084	0.0337	0.0907054054054054	*
87	IGF1R_3801_1738	Score	High	Low	139	139	11186	0.0229	0.0676746268656716	*
88	IRAK4_4710_1716	Score	High	Low	139	139	10969	0.051	0.116068965517241	ns
89	IWP.2_1576	Score	High	Low	139	139	9182	0.476	0.616993548387097	ns
90	Ibrutinib_1799	Score	High	Low	139	139	10099	0.513	0.638830188679245	ns
91	Ipatasertib_1924	Score	High	Low	139	139	8678	0.143	0.241627118644068	ns
92	Irinotecan_1088	Score	High	Low	139	139	10774	0.0968	0.183668571428571	ns
93	JAK1_8709_1718	Score	High	Low	139	139	13596	4.33e-09	8.5734e-07	****
94	JAK_8517_1739	Score	High	Low	139	139	12239	0.00012	0.000921461538461538	***
95	JQ1_2172	Score	High	Low	139	138	10954	0.041	0.0999658536585366	*
96	KRAS..G12C..Inhibitor.12_1855	Score	High	Low	139	139	9169	0.464	0.61235761589404	ns
97	KU.55933_1030	Score	High	Low	139	139	12782	3.21e-06	6.3558e-05	****
98	LCL161_1557	Score	High	Low	139	139	9105	0.408	0.564923076923077	ns
99	LGK974_1598	Score	High	Low	139	139	8237	0.0337	0.0907054054054054	*
100	LJI308_2107	Score	High	Low	139	139	11587	0.00406	0.0164057142857143	**
101	LY2109761_1852	Score	High	Low	139	139	12341	6.37e-05	0.000548373913043478	****
102	Lapatinib_1558	Score	High	Low	139	139	7169	0.000202	0.00148133333333333	***
103	Leflunomide_1578	Score	High	Low	139	139	10005	0.608	0.725204819277108	ns
104	Linsitinib_1510	Score	High	Low	139	139	7951	0.0108	0.03564	*
105	Luminespib_1559	Score	High	Low	139	139	12476	2.67e-05	0.000310976470588235	****
106	MG.132_1862	Score	High	Low	139	139	9913	0.707	0.79992	ns
107	MIM1_1996	Score	High	Low	139	139	8513	0.087	0.174	ns
108	MIRA.1_1931	Score	High	Low	139	139	9571	0.894	0.946588235294118	ns
109	MK.1775_1179	Score	High	Low	139	139	7557	0.0017	0.00801428571428571	**
110	MK.2206_1053	Score	High	Low	139	139	9184	0.478	0.616993548387097	ns
111	MK.8776_2046	Score	High	Low	139	139	9473	0.78	0.858	ns
112	ML323_1629	Score	High	Low	139	139	6084	9.53e-08	4.71735e-06	****
113	MN.64_1854	Score	High	Low	139	139	7999	0.0132	0.0428459016393443	*
114	Mirin_1048	Score	High	Low	139	139	11838	0.00116	0.00620052631578947	**
115	Mitoxantrone_1810	Score	High	Low	139	139	11685	0.00253	0.011132	**
116	NU7441_1038	Score	High	Low	139	139	13157	1.83e-07	7.2468e-06	****
117	NVP.ADW742_1932	Score	High	Low	139	139	9333	0.626	0.733420118343195	ns
118	Navitoclax_1011	Score	High	Low	139	139	7666	0.00293	0.0126117391304348	**
119	Nelarabine_1814	Score	High	Low	139	139	10513	0.204	0.333818181818182	ns
120	Nilotinib_1013	Score	High	Low	139	139	9708	0.944	0.963463917525773	ns
121	Niraparib_1177	Score	High	Low	139	139	11384	0.0101	0.0338949152542373	*
122	Nutlin.3a...._1047	Score	High	Low	139	139	12534	1.81e-05	0.00023892	****
123	OF.1_1853	Score	High	Low	139	139	9003	0.327	0.4796	ns
124	OSI.027_1594	Score	High	Low	139	139	6288	4.88e-07	1.38034285714286e-05	****
125	OTX015_1626	Score	High	Low	139	139	9722	0.927	0.960094	ns
126	Obatoclax.Mesylate_1068	Score	High	Low	139	139	12097	0.000278	0.0018348	***
127	Olaparib_1017	Score	High	Low	139	139	10452	0.238	0.380032258064516	ns
128	Osimertinib_1919	Score	High	Low	139	139	9066	0.375	0.534172661870504	ns
129	Oxaliplatin_1089	Score	High	Low	139	139	8537	0.0938	0.183668571428571	ns
130	Oxaliplatin_1806	Score	High	Low	139	139	10384	0.281	0.427984615384615	ns
131	P22077_1933	Score	High	Low	139	139	8334	0.0479	0.110281395348837	*
132	PAK_5339_1730	Score	High	Low	139	139	8902	0.258	0.405428571428571	ns
133	PCI.34051_1621	Score	High	Low	139	139	11974	0.000558	0.00324952941176471	***
134	PD0325901_1060	Score	High	Low	139	139	11422	0.0086	0.0293586206896552	**
135	PD173074_1049	Score	High	Low	139	139	10825	0.0824	0.166481632653061	ns
136	PF.4708671_1129	Score	High	Low	139	139	10279	0.356	0.518294117647059	ns
137	PFI3_1620	Score	High	Low	139	139	10337	0.313	0.46596992481203	ns
138	PLX.4720_1036	Score	High	Low	139	139	10662	0.135	0.230431034482759	ns
139	PRIMA.1MET_1131	Score	High	Low	139	139	11812	0.00133	0.0065835	**
140	PRT062607_1631	Score	High	Low	139	139	11908	0.000801	0.00453137142857143	***
141	Paclitaxel_1080	Score	High	Low	139	139	7220	0.000272	0.0018348	***
142	Palbociclib_1054	Score	High	Low	139	139	9812	0.822	0.899204419889503	ns
143	Pevonedistat_1529	Score	High	Low	139	139	9606	0.936	0.960248704663213	ns
144	Picolinici.acid_1635	Score	High	Low	139	139	11569	0.00442	0.0175032	**
145	Pictilisib_1058	Score	High	Low	139	139	10742	0.107	0.194366972477064	ns
146	Podophyllotoxin.bromide_1825	Score	High	Low	139	139	9158	0.454	0.610054054054054	ns
147	Pyridostatin_2044	Score	High	Low	139	139	9625	0.958	0.967775510204081	ns
148	RO.3306_1052	Score	High	Low	139	139	11029	0.0412	0.0999658536585366	*
149	RVX.208_1625	Score	High	Low	139	139	10028	0.584	0.705073170731707	ns
150	Rapamycin_1084	Score	High	Low	139	139	10322	0.324	0.478746268656716	ns
151	Ribociclib_1632	Score	High	Low	139	139	11516	0.00565	0.0215134615384615	**
152	Ruxolitinib_1507	Score	High	Low	139	139	10376	0.286	0.432274809160305	ns
153	SB216763_1025	Score	High	Low	139	139	13419	2.06e-08	2.0394e-06	****
154	SB505124_1194	Score	High	Low	139	139	12237	0.000121	0.000921461538461538	***
155	SCH772984_1564	Score	High	Low	139	139	11201	0.0216	0.0657969230769231	*
156	Sabutoclax_1849	Score	High	Low	139	139	9935	0.683	0.786244186046512	ns
157	Sapitinib_1549	Score	High	Low	139	139	10693	0.124	0.217274336283186	ns
158	Savolitinib_1936	Score	High	Low	139	139	10270	0.364	0.522260869565217	ns
159	Selumetinib_1736	Score	High	Low	139	139	12355	5.83e-05	0.0005319	****
160	Sepantronium.bromide_1941	Score	High	Low	139	139	6454	1.72e-06	3.784e-05	****
161	Sinularin_1838	Score	High	Low	139	139	9346	0.639	0.744247058823529	ns
162	Sorafenib_1085	Score	High	Low	139	139	7817	0.00596	0.0222656603773585	**
163	Staurosporine_1034	Score	High	Low	139	139	10161	0.456	0.610054054054054	ns
164	TAF1_5496_1732	Score	High	Low	139	139	7503	0.00129	0.00654923076923077	**
165	Talazoparib_1259	Score	High	Low	139	139	10120	0.493	0.621745222929936	ns
166	Tamoxifen_1199	Score	High	Low	139	139	8599	0.113	0.201567567567568	ns
167	Taselisib_1561	Score	High	Low	139	139	10685	0.127	0.218660869565217	ns
168	Telomerase.Inhibitor.IX_1930	Score	High	Low	139	139	8926	0.273	0.419023255813954	ns
169	Temozolomide_1375	Score	High	Low	139	139	10924	0.0595	0.1309	ns
170	Teniposide_1809	Score	High	Low	139	139	11042	0.0394	0.0987493670886076	*
171	Topotecan_1808	Score	High	Low	139	139	11495	0.00621	0.02277	**
172	Tozasertib_1096	Score	High	Low	139	139	8572	0.105	0.1925	ns
173	Trametinib_1372	Score	High	Low	139	139	12707	5.5e-06	9.075e-05	****
174	ULK1_4989_1733	Score	High	Low	139	139	10110	0.503	0.630341772151899	ns
175	UMI.77_1939	Score	High	Low	139	139	7230	0.000288	0.00183948387096774	***
176	Ulixertinib_1908	Score	High	Low	139	139	9621	0.954	0.967775510204081	ns
177	Ulixertinib_2047	Score	High	Low	139	139	8956	0.294	0.441	ns
178	Uprosertib_1553	Score	High	Low	139	139	10584	0.168	0.2772	ns
179	Uprosertib_2106	Score	High	Low	139	139	9640	0.976	0.980954314720812	ns
180	VE.822_1613	Score	High	Low	139	139	9173	0.467	0.61235761589404	ns
181	VE821_2111	Score	High	Low	139	139	9597	0.925	0.960094	ns
182	VSP34_8731_1734	Score	High	Low	139	139	10912	0.062	0.134901098901099	ns
183	VX.11e_2096	Score	High	Low	139	139	10131	0.483	0.616993548387097	ns
184	Venetoclax_1909	Score	High	Low	139	139	9913	0.707	0.79992	ns
185	Vinblastine_1004	Score	High	Low	139	139	9158	0.454	0.610054054054054	ns
186	Vincristine_1818	Score	High	Low	139	139	8569	0.104	0.192448598130841	ns
187	Vinorelbine_2048	Score	High	Low	139	139	9313	0.605	0.725204819277108	ns
188	Vorinostat_1012	Score	High	Low	139	139	6256	3.8e-07	1.254e-05	****
189	WEHI.539_1997	Score	High	Low	139	139	8420	0.0643	0.138384782608696	ns
190	WIKI4_1940	Score	High	Low	139	139	6886	3.49e-05	0.0003839	****
191	WZ4003_1614	Score	High	Low	139	139	12617	1.03e-05	0.000145671428571429	****
192	Wee1.Inhibitor_1046	Score	High	Low	139	139	7482	0.00116	0.00620052631578947	**
193	Wnt.C59_1622	Score	High	Low	139	139	8082	0.0186	0.0584571428571429	*
194	X5.Fluorouracil_1073	Score	High	Low	139	139	10039	0.573	0.696036809815951	ns
195	XAV939_1268	Score	High	Low	139	139	11706	0.00228	0.01026	**
196	YK.4.279_1239	Score	High	Low	139	139	8637	0.127	0.218660869565217	ns
197	ZM447439_1050	Score	High	Low	139	139	10193	0.427	0.583075862068966	ns
198	Zoledronate_1802	Score	High	Low	139	139	10939	0.0565	0.127031460674157	ns
